# Supplementary material for: Are joint replacement registries cost-effective? Economic evaluation of the Australian orthopaedic association National joint replacement registry
Source: Arch Orthop Trauma Surg. 2025 Aug 12;145(1):408. doi: 10.1007/s00402-025-06029-x (PMC12343730; doi:10.1007/s00402-025-06029-x)
Supplement: Supplementary file 2 — Supplementary Material 2 [file 402_2025_6029_MOESM2_ESM.xlsx]

## Sheet: ACHI codes for revision
Description of identified codes for hip knee revision
Code	Description
ACHI codes for knee revision
4951500	Removal_of_knee_prosthesis
4952700	Revision of total arthroplasty of knee
4953000	Revision of total arthroplasty of knee with bone graft to femur
4953001	Revision of total arthroplasty of knee with bone graft to tibia
4953300	Revision of total arthroplasty of knee with bone graft to femur and tibia
4954800	Revision of patellofemoral stabilisation of knee
4955400	Revision of total arthroplasty of knee with anatomic specific allograft
ACHI codes for hip revision
49372	Revision arthroplasty of hip, with exchange of head or liner (or both) (H)
49374	Revision arthroplasty of hip, with exchange of head and acetabular shell or cup, including minor bone grafting (if performed) (H)
49376	Revision arthroplasty of hip, with exchange of head and acetabular shell or cup, including major bone grafting (if performed) (H)
49378	Revision arthroplasty of hip, with revision of femoral component (if there is no requirement for femoral osteotomy), including minor bone grafting (if performed) (H)
49380	Revision arthroplasty of hip, with revision of femoral and acetabular components (if femoral osteotomy is not required), including minor bone grafting (if performed) (H)
49382	Revision arthroplasty of hip, with revision of femoral and acetabular components (if femoral osteotomy is not required), including major bone grafting (H)
49384	Revision arthroplasty of hip, for pelvic discontinuity, with revision of acetabular component (H)
49386	Revision arthroplasty of hip, with revision of femoral component with femoral osteotomy, including minor bone grafting (if performed) (H)
49388	Revision arthroplasty of hip, including: revision of both of the following; femoral component with femoral osteotomy; acetabular component; and minor bone grafting (if performed)
49390	Revision arthroplasty of hip, including: revision of both of the following: femoral component with femoral osteotomy; acetabular component; and major bone grafting
49392	Revision arthroplasty of hip, including: either: revision of femoral component with femoral osteotomy; or proximal femoral replacement; and revision of acetabular component for pelvic discontinuity
49394	Revision arthroplasty of hip, including: replacement of proximal femur; and revision of the acetabular component; and bone grafting (if performed)
49396	Revision arthroplasty of hip, including: removal of prosthesis as stage 1 of a 2-stage revision arthroplasty or as a definitive stage procedure; and insertion of temporary prosthesis (if performed)
49398	Revision arthroplasty of hip, including: revision of femoral component for periprosthetic fracture; and internal fixation; and bone grafting (if performed)

## Sheet: Effectiveness of the registry
	Hip registries association with revision burden.
		Main model		Sensitivity test
		Varying the registry period
		1999 – 2018		1994 – 2018		2003 – 2018		2006 – 2018		2012 – 2018				Yit = b0 + b1Rit + b2Pit + b3T + b4Rit*Pit + (αi + ɛit)
		Coef.	Std. err	Coef.	Std. err	Coef.	Std. err	Coef.	Std. err	Coef.	Std. err
	Intercept (β0)	0.1917***	0.0206	0.1835***	0.0206	0.1959***	0.0205	0.1978***	0.0205	0.1983***	0.0205
	Registry country (β1)	-0.0457**	0.0223	-0.0367	0.0224	-0.0512**	0.0223	-0.0541**	0.0223	-0.0548**	0.0222
	Registry periods (β2)	0.0246***	0.0061	0.0353***	0.0062	0.0143**	0.0063	0.0065	0.0064	0.0053	0.0077
	Trend (β3)	-0.0008***	0.0002	-0.0009***	0.0001	-0.0006***	0.0002	-0.0005***	0.0002	-0.0005***	0.0001
	Registry period of registry country (β4)	-0.0380***	0.0067	-0.0470***	0.0068	-0.0301***	0.0069	-0.0236***	0.0071	-0.0235***	0.0082
	Hausman test
	Test-statistics	1.77		1.65		1.93		2.07		2.1
	Hausman test p-value	0.41		0.44		0.38		0.36		0.35				0.019	0.0991132	0.00521648	no registry effect, upper limit for hip
	Note (two-tailed p-values): *** (p-values < 0.01); ** (p-values < 0.05); * (p-values < 0.1)													0.0152	0.0792906	0.00417319	no registry effect, base case for hip
																		0.00417319	0.00312989	0.00521648
	Knee registries association with revision burden
																		0.00402145	0.00268097	0.00536193
		Main model		Sensitivity test
		Varying the registry period
		1999 – 2018		1994 – 2018		2003 – 2018		2006 – 2018		2012 – 2018
		Coef.	Std. err	Coef.	Std. err	Coef.	Std. err	Coef.	Std. err	Coef.	Std. err
	Intercept (β0)	0.0746***	0.0142	0.0741***	0.0142	0.0756***	0.0142	0.0766***	0.0142	0.0787***	0.0142
	Registry country (β1)	-0.0005	0.0155	-0.008	0.0155	-0.001	0.0154	-0.0021	0.0154	-0.0053	0.0154
	Registry periods (β2)	0.0182***	0.003	0.0127***	0.0032	0.0226***	0.003	0.0245***	0.003	0.0210***	0.0037
	Trend (β3)	-0.0003***	0.0001	-0.0002***	0.0001	-0.0003***	0.0001	-0.0003***	0.0001	-0.0002***	0.0001
	Registry period of registry country (β4)	-0.0163***	0.0033	-0.0123***	0.0034	-0.0198***	0.0032	-0.0217***	0.0033	-0.0204***	0.004
	Hausman test
	Test-statistics	2.2		2.38		0.68		2.11		2.36
	Hausman test p-value	0.33		0.3		0.41		0.35		0.31
	Note (two-tailed p-values): *** (p-values < 0.01); ** (p-values < 0.05); * (p-values < 0.1)

## Sheet: Membership cost
Membership cost - AOANJRR
Year ending	Toal member as @30th June	Membership subscription (from old and new member each year) in 2022 AU$
2002		1000000
2003		1057361
2004		1114722
2005		1172083
2006		1229444
2007		1286805
2008		1344166
2009	1309	1.51927e+06
2010	1348	1.56454e+06
2011	1362	1.58079e+06
2012	1476	1.7131e+06
2013	1530	1.77577e+06
2014	1551	1.80015e+06
2015	1595	1.85122e+06
2016	1663	1.93014e+06
2017	1711	1.98585e+06
2018	1762	2.04504e+06
2019	1796	2.0845e+06
2020	1853	2.15066e+06
2021	1893	2.19709e+06
2022	1934	2244672
		3.46474e+07
		Membership subscription (from old and new members) each year
2021	1893	2133056
2022	1934	2244672
		Membership subscription per surgeon
		1160.64

## Sheet: Total annual cost of registry
Australian Orthopaedic Association
National Joint Replacement Registry
Summary of Commonwealth Government Funding
For the Years Ended 30 June 2006 to 2022 (Actuals)
and Years Ended 30 June 2000 to 2005 (Estimated)
			Adjusted to 2022 AU$	Membership subscription fee	Total cost adjusted to 2022 AU$
	2022	2543476	2543476	2244672	4788148
	2021	2523290	2.58083e+06	2.19709e+06	4.77792e+06
	2020	2577046	2.69176e+06	2.15066e+06	4.84242e+06
	2019	2376000	2.52122e+06	2.0845e+06	4.60573e+06
	2018	2379000	2.58064e+06	2.04504e+06	4.62568e+06
	2017	2286000	2.52893e+06	1.98585e+06	4.51478e+06
	2016	2443000	2.80033e+06	1.93014e+06	4.73047e+06
	2015	2252909	2.60957e+06	1.85122e+06	4.46078e+06
	2014	2162000	2.48416e+06	1.80015e+06	4.28431e+06
	2013	1700000	1.9598e+06	1.77577e+06	3.73557e+06
	2012	1700000	1.98586e+06	1.7131e+06	3.69896e+06
	2011	1600000	1.85837e+06	1.58079e+06	3.43916e+06
	2010	1600000	1.94842e+06	1.56454e+06	3.51296e+06
	2009	1468004	1.88283e+06	1.51927e+06	3.40211e+06
	2008	1235454	1.59079e+06	1344166	2.93495e+06
	2007	954545	1.30695e+06	1286805	2.59375e+06
	2006	761819	1.08958e+06	1229444	2.31903e+06
	Total-Actual	32562543
	2005	700000	1.05028e+06	1172083	2.22236e+06
	2004	700000	1.10106e+06	1114722	2.21579e+06
	2003	600000	974223	1057361	2.03158e+06
	2002	600000	1.00698e+06	1000000	2.00698e+06
	2001	500000	863575		863575
	2000	500000	893656		893656
	Total Estimated	3600000	4.28533e+07		7.75007e+07
	Total	36162543

## Sheet: Recalled prostheses cost
Year	CAGR of implant market in AUSTRALIA	Recall rate	AUSTRALIA global market share for implant	AUSTRALIA implant market value (AU$)	Cost saved from recalled prosthesis ($)
2002	0.1146	0.02673	0.0273	4.83871e+07	1.29339e+06
2003	0.1146	0.02673	0.0273	5.465e+07	1.46079e+06
2004	0.1146	0.02673	0.0273	6.17235e+07	1.64987e+06
2005	0.1146	0.02673	0.0273	6.97125e+07	1.86342e+06
2006	0.1146	0.02673	0.0273	7.87356e+07	2.1046e+06
2007	0.1146	0.02673	0.0273	8.89266e+07	2.37701e+06
2008	0.1146	0.02673	0.0273	1.00437e+08	2.68467e+06
2009	0.1146	0.02673	0.0273	1.13436e+08	3.03216e+06
2010	0.1146	0.02673	0.0273	1.28119e+08	3.42462e+06
2011	0.1146	0.02673	0.0273	1.44702e+08	3.86788e+06
2012	0.1146	0.02673	0.0273	1.63431e+08	4.36851e+06
2013	0.1146	0.02673	0.0273	1.84584e+08	4.93394e+06
2014	0.1146	0.02673	0.0273	2.08476e+08	5.57255e+06
2015	0.1146	0.02673	0.0273	2.35459e+08	6.29382e+06
2016	0.1146	0.02673	0.0273	2.65935e+08	7.10845e+06
2017	0.1146	0.02673	0.0273	3.00356e+08	8.02852e+06
2018	0.1146	0.02673	0.0273	3.39232e+08	9.06768e+06
2019	0.1146	0.02673	0.0273	3.8314e+08	1.02413e+07
2020	0.1146	0.02673	0.0273	4.32731e+08	1.15669e+07
2021	0.1146	0.02673	0.0273	488740800	1.3064e+07
2022	0.1146	0.02673	0.0273	552000000	14754960
				4.44292e+09	2.37518e+07
	nearly a quarter of arthroplasty prostheses could be subject to a recall within a decade.

## Sheet: Parameters
	Age	68
	Name	Live	Probabilistic	Deterministic	se	Alpha	Beta			CI lower	CI upper
Transition probabilities
Mortality rate due to revision	Omr	0.004176	0.00179397	0.004176	0.00142151	8.59001	2048.4			0.002588	0.008166
Natural mortality rate	MR	0.0103	0.00754209	0.0103	0.0038736	6.9873	671.391			0.0058	0.021
Effectiveness of the registry	Name	Live	Probabilistic	determini	ln Mean	ln Se			CI lower	CI upper		0.014476	0.008388	0.029166
Hip revision rate reduction with registry	Reg_Trend_effect_hip	0.0104	0.0126855	0.0104	-4.56595	0.180494			0.0069	0.014
Knee revision rate reduction with registry	Reg_Trend_effect_knee	0.0115	0.0174994	0.0115	-4.46541	0.210438			0.0071	0.0162
Hip revision rate reduction without registry	Trend_effect_hip	0.00417319	0.00494273	0.00417319	-5.47908	0.130313			0.00312989	0.00521648
Knee revision rate reduction without registry	Trend_effect_knee	0.00402145	0.00330873	0.00402145	-5.51611	0.176823			0.00268097	0.00536193
Costs		Live	Cost(AU$)	CI lower	CI upper		SE	alpha	beta	RN
Cost of knee revision event	C_Krevision	47021.7	47021.7	35266	58777		5997.7	61.4649	765.018	29579.9
Cost of hip revision event	C_Hrevision	52709	52709	39532	65886		6722.96	61.4678	857.505	55354.9
Annual cost of registry in 2000	C_registry_2000	893656	893656	670242	1.11707e+06		113987	61.4656	14539.1	860166
Annual cost of registry in 2001	C_registry_2001	863575	863575	647681	1.07947e+06		110150	61.4656	14049.7	816011
Annual cost of registry in 2002	C_registry_2002	2.00698e+06	2.00698e+06	1505235	2508725		255992	61.4656	32652.1	1.89992e+06
Annual cost of registry in 2003	C_registry_2003	2.03158e+06	2.03158e+06	1523688	2539480		259131	61.4656	33052.4	1.79014e+06
Annual cost of registry in 2004	C_registry_2004	2.21579e+06	2.21579e+06	1661840	2769733		282626	61.4656	36049.2	2.29422e+06
Annual cost of registry in 2005	C_registry_2005	2.22236e+06	2.22236e+06	1666774	2777956		283465	61.4656	36156.2	1.8244e+06
Utility weights		Live	probabilistic	deterministic	se	alpha	beta		CI lower	CI upper
Averted hip revision	Utility_Averted_Hip	0.7891	0.78816	0.7891	0.0096577	1407.18	376.092		0.770205	0.808063
Hip utility before revision	Utility_Before_Hip	0.3453	0.320608	0.3453	0.0119738	544.124	1031.68		0.321791	0.368728
Hip utility after revision	Utility_After_Hip	0.636161	0.626776	0.636161	0.005958	4147.39	2372.01		0.624483	0.647839
Averted knee revision	Utility_Averted_Knee	0.757199	0.750479	0.757199	0.00445007	7028.95	2253.88		0.748477	0.765921
Knee utility before revision	Utility_Before_Knee	0.414468	0.4086	0.414468	0.00430693	5422.06	7659.91		0.406027	0.42291
Knee utility after revision	Utility_After_Knee	0.62993	0.633851	0.62993	0.00606611	3990.06	2344.07		0.618041	0.64182
Other parameters		Live	probabilistic	deterministic	min	max	mode	range	LSR	RSR	RN	Variate
Utility Discounting Rate	oDR	0.05	0.0405478	0.05	1e-09	0.06	0.05	0.06	0.05	0.01	0.548043	0.0405478
Cost Discounting Rate	cDR	0.05	0.0387053	0.05	1e-09	0.06	0.05	0.06	0.05	0.01	0.499366	0.0387053
2021 National efficient price	NEP	5597
Major hip revision cost weight		10.9
Minor hip revision cost weight		5.16
Proportion of major hip revision		0.7417
Proportion of minor hip revision		0.2583
Hip revision average cost weight	rHA_weight	9.41736
Major knee revision cost weight		10.35
Minor knee revision cost weight		5.62
Proportion of major knee revision		0.588
Proportion of minor knee revision		0.412
Knee revision average cost weighted	rKA_weight	8.40124
Reference year	Ref_year	1999
2022 GNI per capita		89160
Discounted GNI	GNI_per_capita	30479.3

## Sheet: No registry
	No registry
Year end	Hip revisions	Knee revisions	Averted revisions	All hip deaths	All knee deaths	Hip life-years	Knee life-years	QALYs
1999	2877	1741	0	41.6475	25.2027	2835.35	1715.8	2287.38
2000	3237	1992	0	46.8588	28.8362	3190.14	1963.16	2561.22
2001	3436	2116	0	49.7395	30.6312	3386.26	2085.37	2494.98
2002	3712	2298	0	53.7349	33.2658	3658.27	2264.73	2572.39
2003	3466.59	2331.44	0	50.1823	33.7499	3416.4	2297.69	2366.41
2004	3541.1	2703.44	0	51.261	39.1349	3489.84	2664.3	2431.96
2005	3619.62	2783.45	0	52.3976	40.2932	3567.22	2743.16	2375.22
2006	3621.19	2913.14	0	52.4204	42.1707	3568.77	2870.97	2310.09
2007	3626.92	3110.3	0	52.5033	45.0247	3574.42	3065.28	2270.64
2008	3933.98	3402.68	0	56.9482	49.2572	3877.03	3353.43	2355.23
2009	4026.51	3475.97	0	58.2877	50.3181	3968.22	3425.65	2293.7
2010	4319.16	3951.41	0	62.5241	57.2006	4256.63	3894.21	2410.29
2011	5055.31	4175.01	0	73.1806	60.4374	4982.13	4114.57	2557.84
2012	4876.66	4226.05	0	70.5945	61.1763	4806.07	4164.87	2404.15
2013	4576.46	4547.06	0	66.2489	65.8232	4510.22	4481.24	2299.78
2014	4821.25	4731.63	0	69.7925	68.4951	4751.46	4663.13	2292.9
2015	4759.25	4929.23	0	68.895	71.3555	4690.36	4857.87	2216.56
2016	4670.12	5117.84	0	67.6046	74.0858	4602.51	5043.75	2134.55
2017	4799.26	5466.19	0	69.4741	79.1285	4729.79	5387.06	2133.35
2018	4748.04	5671.65	0	68.7327	82.1028	4679.31	5589.55	2063.81
2019	4851.57	6228.92	0	70.2313	90.1698	4781.34	6138.75	2092.49
2020	4483.53	5384.88	0	64.9035	77.9515	4418.62	5306.93	1773.04
2021	4456.21	5853.78	0	64.5081	84.7393	4391.7	5769.04	1766.59
						Total hip life-years	Total knee life-years	Total QALY
						94132.1	87860.5	52464.6
								52464.6

## Sheet: Registry
	Registry
Year end	Hip revisions	Knee revisions	Averted hip revisions	Averted knee revisions	Deaths from hip revisions	Deaths from averted hip revisions	Deaths from knee revisions	Deaths from averted knee revisions	Cost of registry	Cost of registry_payer	Cost saved from averted revision	Cost saved from averted revision_payer	Hip revision life-years	Averted hip revision life-years	Knee revision life-years	Averted knee revision life-years	QALYs
1999	2877	1741	1.34911	1.08974	41.6475	0.0138958	25.2027	0.0112243	893656	893656	122351	46493.6	2835.35	1.33522	1715.8	1.07851	2289.25
2000	3237	1992	2.69822	2.17947	46.8588	0.0277917	28.8362	0.0224485	822453	822453	233050	88559.2	3190.14	2.67043	1963.16	2.15702	2594.33
2001	3436	2116	5.39645	4.35894	49.7395	0.0555834	30.6312	0.0448971	1.82039e+06	913360	443906	168684	3386.26	5.34086	2085.37	4.31404	2501.77
2002	3712	2298	10.7929	8.71788	53.7349	0.111167	33.2658	0.0897942	1.75496e+06	841570	845535	321303	3658.27	10.6817	2264.73	8.62809	2585.32
2003	3445	2314	21.5858	17.4358	49.8698	0.222334	33.4975	0.179588	1.82293e+06	905848	1.61054e+06	612006	3395.13	21.3634	2280.5	17.2562	2375.06
2004	3497	2663	44.0995	40.4356	50.6226	0.454225	38.5496	0.416486	1.74128e+06	822923	3.31102e+06	1.25819e+06	3446.38	43.6453	2624.45	40.0191	2449.67
2005	3552	2721	67.616	62.4485	51.4188	0.696445	39.3892	0.64322	1.73049e+06	813063	4.8507e+06	1.84327e+06	3500.58	66.9196	2681.61	61.8053	2401.16
2006	3531	2826	90.194	87.1444	51.1148	0.928998	40.9092	0.897587	1.84333e+06	928824	6.29075e+06	2.39048e+06	3479.89	89.265	2785.09	86.2468	2343.69
2007	3514	2994	112.921	116.303	50.8687	1.16308	43.3411	1.19792	1.98649e+06	1.07671e+06	7.72998e+06	2.93739e+06	3463.13	111.758	2950.66	115.105	2311.84
2008	3787	3250	146.977	152.683	54.8206	1.51386	47.047	1.57263	2.19303e+06	1.21369e+06	9.6217e+06	3.65624e+06	3732.18	145.463	3202.95	151.11	2406.51
2009	3851	3294	175.506	181.966	55.7471	1.80771	47.6839	1.87425	2.15665e+06	1.19616e+06	1.0932e+07	4.15417e+06	3795.25	173.698	3246.32	180.092	2351.96
2010	4104	3715	215.157	236.406	59.4095	2.21611	53.7783	2.43499	2.01081e+06	1.08655e+06	1.31301e+07	4.98944e+06	4044.59	212.941	3661.22	233.971	2480.14
2011	4772	3894	283.306	281.007	69.0795	2.91805	56.3695	2.89437	2.05972e+06	1.1058e+06	1.56729e+07	5.95569e+06	4702.92	280.388	3837.63	278.113	2641.48
2012	4573	3910	303.661	316.047	66.1987	3.1277	56.6012	3.25529	1.98105e+06	1.03932e+06	1.63693e+07	6.22033e+06	4506.8	300.533	3853.4	312.792	2491.38
2013	4263	4173	313.465	374.06	61.7112	3.22869	60.4083	3.85281	2.16387e+06	1.25467e+06	1.72285e+07	6.54685e+06	4201.29	310.236	4112.59	370.207	2391.2
2014	4461	4307	360.252	424.629	64.5774	3.7106	62.3481	4.37368	2.14571e+06	1.25525e+06	1.87382e+07	7.12051e+06	4396.42	356.542	4244.65	420.255	2392.38
2015	4374	4450	385.255	479.225	63.318	3.96812	64.4182	4.93602	2.16708e+06	1.28286e+06	1.96257e+07	7.45775e+06	4310.68	381.287	4385.58	474.289	2320.58
2016	4263	4582	407.119	535.836	61.7112	4.19333	66.329	5.51911	1.96978e+06	1.10336e+06	2.03553e+07	7.73502e+06	4201.29	402.926	4515.67	530.317	2242.25
2017	4351	4853	448.262	613.188	62.9851	4.61709	70.252	6.31583	1.92207e+06	1.07231e+06	2.17984e+07	8.28341e+06	4288.01	443.644	4782.75	606.872	2248.55
2018	4275	4993	473.043	678.652	61.8849	4.87234	72.2787	6.99011	1.82264e+06	997734	2.24955e+07	8.54829e+06	4213.12	468.17	4920.72	671.662	2182.52
2019	4338	5437	513.567	791.916	62.7969	5.28974	78.706	8.15673	1.82506e+06	1.01449e+06	2.42366e+07	9.20989e+06	4275.2	508.277	5358.29	783.759	2220.11
2020	3981	4660	502.525	724.88	57.629	5.17601	67.4582	7.46626	1.715e+06	926369	2.17421e+07	8.262e+06	3923.37	497.349	4592.54	717.414	1887.76
2021	3929	5022	527.212	831.778	56.8762	5.43028	72.6985	8.56731	1.63683e+06	869487	2.28699e+07	8.69056e+06	3872.12	521.782	4949.3	823.211	1886.93
	90123	82205							Total cost of registry		Cost saved from averted revision		Total HRLY	Total AHRLY	Total KRLY	Total AKRLY	Total QALY
									4.21853e+07	2.34365e+07	2.80254e+08	1.06497e+08	88818.4	5356.22	81015	6890.67	53995.8
									42185286	2.34365e+07	2.80254e+08	1.06497e+08	88818.4				53995.8

## Sheet: Simulation
		COST-EFFECTIVENESS RESULTS				WTP	50000	PAYER PERSPECTIVE
		No registry	Registry									One Way Sensitivity Analysis
		QALYs	QALYs	Registry cost	Incremental QALYs	Cost saved from averted revisions	Incremental cost	Registry cost	Cost saved from averted revisions	Incremental cost	PSA			10.29
		52464.6	53995.8	4.21853e+07	1531.27	2.80254e+08	-2.61821e+08	2.34365e+07	1.06497e+08	-9.20857e+07
Trials													ICER at lower value	ICER at upper value	BCR at lower value	BCR at higher value
1		52264	54166.6	5.78581e+07	1902.6	4.95186e+08	-4.6108e+08	3.25593e+07	1.88171e+08	-1.64637e+08	1	Revision mortality rate	Cost saving	Cost saving	10.283	10.3039
2		71178.9	73170.1	5.97158e+07	1991.18	3.15735e+08	-2.79771e+08	3.33705e+07	1.19979e+08	-9.56343e+07	1	Natural mortality rate	Cost saving	Cost saving	10.2969	10.2621
3		73381.8	75803.4	4.07317e+07	2421.63	3.10255e+08	-2.93275e+08	2.21762e+07	1.17897e+08	-1.04746e+08	1	Hip revision rate reduction with registry	Cost saving	Cost saving	8.39059	12.4259
4		54219.1	55733.7	4.26669e+07	1514.62	2.70539e+08	-2.51624e+08	2.39025e+07	1.02805e+08	-8.79281e+07	1	Knee revision rate reduction with registry	Cost saving	Cost saving	8.16099	12.885
5		73697.3	76591.3	7.3106e+07	2894.03	7.6576e+08	-7.16405e+08	4.0047e+07	2.90989e+08	-2.59967e+08	1	Cost of knee revision event	Cost saving	Cost saving	9.6777	10.8952
6		80270.3	82943	4.67034e+07	2672.72	3.49081e+08	-3.2613e+08	2.58823e+07	1.32651e+08	-1.15794e+08	1	Cost of hip revision event	Cost saving	Cost saving	9.74031	10.8326
7		59300	60813.8	4.88923e+07	1513.87	3.33335e+08	-3.08194e+08	2.71591e+07	1.26667e+08	-1.08534e+08	1	Annual cost of the registry	Cost saving	Cost saving	10.8535	9.7751
8		71082.8	73175.6	6.32943e+07	2092.79	3.54282e+08	-3.1474e+08	3.53693e+07	1.34627e+08	-1.08284e+08	1	Pre-revision utility	Cost saving	Cost saving	10.3456	10.2273
9		56598.4	58508.6	4.60184e+07	1910.22	3.68269e+08	-3.46003e+08	2.5213e+07	1.39942e+08	-1.23755e+08	1	Post-revision utility	Cost saving	Cost saving	10.3317	10.2412
10		52772.9	53917.5	4.51049e+07	1144.53	1.85397e+08	-1.64044e+08	2.50794e+07	7.0451e+07	-5.43973e+07	1	Averted revision utility	Cost saving	Cost saving	10.1856	10.3943
11		51471.4	52928.6	4.28624e+07	1457.21	2.30142e+08	-2.11031e+08	2.40064e+07	8.74538e+07	-7.24731e+07	1	Utility discount rate	Cost saving	Cost saving	12.7111	10.0117
12		48526	49700.6	4.28992e+07	1174.63	2.18109e+08	-1.98961e+08	2.41745e+07	8.28814e+07	-6.77325e+07	1	Cost discount rate	Cost saving	Cost saving	8.58539	10.7561
13		69844.9	71420.3	4.29336e+07	1575.35	1.85523e+08	-1.66341e+08	2.38742e+07	7.04986e+07	-5.565e+07	1
14		61220.1	62971.3	4.58749e+07	1751.24	2.90967e+08	-2.68844e+08	2.5714e+07	1.10568e+08	-9.38793e+07	1		0.999319	1.00135	-0.00068129	0.0013471
15		68834.7	70377.8	4.12111e+07	1543.03	1.6637e+08	-1.48911e+08	2.26609e+07	6.32206e+07	-4.95854e+07	1		1.00067	0.99729	0.000670968	-0.00270968
16		56329.9	57399.7	5.53993e+07	1069.84	2.82557e+08	-2.5091e+08	3.09572e+07	1.07372e+08	-8.54403e+07	1		0.815412	1.20757	-0.184588	0.207566
17		80028.5	81926.2	5.19261e+07	1897.61	2.39164e+08	-2.10989e+08	2.86495e+07	9.08821e+07	-7.12583e+07	1		0.793099	1.25219	-0.206901	0.252191
18		55637.3	57417.5	4.00525e+07	1780.19	3.67588e+08	-3.51287e+08	2.20107e+07	1.39683e+08	-1.26698e+08	1		0.940495	1.05882	-0.0595045	0.0588181
19		58600.7	60431.3	4.85582e+07	1830.59	2.93058e+08	-2.68251e+08	2.69919e+07	1.11362e+08	-9.33957e+07	1		0.946581	1.05273	-0.0534194	0.0527329
20		59240.1	60557.9	4.87447e+07	1317.81	2.11531e+08	-1.86538e+08	2.7037e+07	8.03818e+07	-6.23705e+07	1		1.05476	0.949961	0.0547613	-0.0500387
21		61137.5	63163.8	6.56221e+07	2026.26	4.6368e+08	-4.21809e+08	3.63912e+07	1.76198e+08	-1.48833e+08	1		1.0054	0.99391	0.00540387	-0.00609032
22		53664	54909.6	4.13989e+07	1245.66	1.88804e+08	-1.71157e+08	2.29389e+07	7.17454e+07	-5.78322e+07	1		1.00405	0.995262	0.00405161	-0.00473806
23		66479.2	67729.5	4.40482e+07	1250.27	1.56033e+08	-1.35736e+08	2.48071e+07	5.92924e+07	-4.35109e+07	1		0.989853	1.01014	-0.0101471	0.0101368
24		54451	56401.5	4.75258e+07	1950.5	4.1612e+08	-3.92347e+08	2.60688e+07	1.58126e+08	-1.41083e+08	1		1.23529	0.97295	0.235288	-0.0270503
25		51254.4	53154.1	3.94616e+07	1899.63	2.99662e+08	-2.83952e+08	2.16877e+07	1.13872e+08	-1.0121e+08	1		0.834343	1.0453	-0.165657	0.0452955
26		59987.7	61672.5	5.14244e+07	1684.85	3.13117e+08	-2.85445e+08	2.8768e+07	1.18985e+08	-9.92423e+07	1
27		55065.2	56523	6.06771e+07	1457.79	3.94643e+08	-3.57718e+08	3.40528e+07	1.49965e+08	-1.24937e+08	1
28		67889.9	70599.3	4.22288e+07	2709.42	3.64804e+08	-3.46327e+08	2.34978e+07	1.38625e+08	-1.24153e+08	1
29		66858.2	69024	3.91228e+07	2165.8	2.96973e+08	-2.81602e+08	2.16006e+07	1.1285e+08	-1.00275e+08	1
30		53846.1	55452.2	6.08494e+07	1606.06	4.38916e+08	-4.01819e+08	3.35741e+07	1.66788e+08	-1.4224e+08	1
31		56435.9	58594.5	4.39191e+07	2158.63	3.31039e+08	-3.10871e+08	2.4402e+07	1.25795e+08	-1.10418e+08	1
32		54950.7	56961.1	4.92229e+07	2010.45	4.44668e+08	-4.19197e+08	2.7358e+07	1.68974e+08	-1.50641e+08	1
33		53767.1	55044.1	6.27751e+07	1276.98	3.13734e+08	-2.74711e+08	3.45004e+07	1.19219e+08	-9.37444e+07	1
34		71696.1	74785.6	4.57579e+07	3089.46	4.78717e+08	-4.56711e+08	2.52148e+07	1.81913e+08	-1.65723e+08	1
35		52765.9	54118	4.43042e+07	1352.11	2.54008e+08	-2.33456e+08	2.43784e+07	9.65231e+07	-8.11705e+07	1
36		63057.6	65175.2	5.65974e+07	2117.58	4.54589e+08	-4.21743e+08	3.10728e+07	1.72744e+08	-1.50697e+08	1
37		68097.8	70868.2	5.05953e+07	2770.35	5.22637e+08	-4.95794e+08	2.83269e+07	1.98602e+08	-1.79301e+08	1
38		48994.6	50417	5.21442e+07	1422.36	3.25892e+08	-2.975e+08	2.92439e+07	1.23839e+08	-1.03621e+08	1
39		52953.6	54479.8	6.7862e+07	1526.13	5.64487e+08	-5.20377e+08	3.75302e+07	2.14505e+08	-1.86001e+08	1
40		86267.2	89010.5	5.04654e+07	2743.34	3.38777e+08	-3.12063e+08	2.80018e+07	1.28735e+08	-1.09759e+08	1
41		79194.1	82477.5	4.17717e+07	3283.47	2.89622e+08	-2.71602e+08	2.3371e+07	1.10056e+08	-9.5711e+07	1
42		59694.3	61224.4	4.95742e+07	1530.12	2.7566e+08	-2.49838e+08	2.75353e+07	1.04751e+08	-8.62414e+07	1
43		53011.5	54990.1	7.1129e+07	1978.6	7.18011e+08	-6.70634e+08	3.95434e+07	2.72844e+08	-2.42327e+08	1
44		55466.3	57146.9	4.62464e+07	1680.68	3.15658e+08	-2.93163e+08	2.58641e+07	1.1995e+08	-1.03112e+08	1
45		51974.5	53931.1	6.12702e+07	1956.62	6.6002e+08	-6.22502e+08	3.37775e+07	2.50808e+08	-2.26056e+08	1
46		57168.8	59088.8	5.72303e+07	1919.91	4.80837e+08	-4.47359e+08	3.14599e+07	1.82718e+08	-1.60284e+08	1
47		54500.2	55906.3	4.65912e+07	1406.09	2.63558e+08	-2.40718e+08	2.61754e+07	1.00152e+08	-8.30023e+07	1
48		69773.7	73572.4	4.82822e+07	3798.65	6.70041e+08	-6.45511e+08	2.67901e+07	2.54616e+08	-2.36851e+08	1
49		61116.8	63294.6	4.56671e+07	2177.82	3.37769e+08	-3.15854e+08	2.58246e+07	1.28352e+08	-1.11553e+08	1
50		56688.5	58900.8	4.8868e+07	2212.3	4.40425e+08	-4.15309e+08	2.72011e+07	1.67362e+08	-1.49186e+08	1
51		54974.2	56559.4	5.54951e+07	1585.21	3.90806e+08	-3.59063e+08	3.04859e+07	1.48506e+08	-1.27046e+08	1
52		67018.8	69181.6	4.7362e+07	2162.82	3.62636e+08	-3.39026e+08	2.65676e+07	1.37802e+08	-1.2026e+08	1
53		55497.2	57027.6	4.64122e+07	1530.32	2.86181e+08	-2.6352e+08	2.55867e+07	1.08749e+08	-9.21877e+07	1
54		77882.4	81101.1	5.12469e+07	3218.67	4.28068e+08	-4.00573e+08	2.84706e+07	1.62666e+08	-1.43221e+08	1
55		60849.2	62541.7	4.42355e+07	1692.5	2.4889e+08	-2.28406e+08	2.43433e+07	9.4578e+07	-7.92604e+07	1
56		54157.6	56027.1	4.66608e+07	1869.5	3.24725e+08	-3.01816e+08	2.63034e+07	1.23395e+08	-1.06118e+08	1
57		69669.5	72061.2	5.67677e+07	2391.72	4.20681e+08	-3.87665e+08	3.16567e+07	1.59859e+08	-1.37228e+08	1
58		74449.6	77021.6	6.01316e+07	2572.05	6.4393e+08	-6.0755e+08	3.32871e+07	2.44693e+08	-2.20432e+08	1
59		80188.6	82854.5	6.28592e+07	2665.94	3.99458e+08	-3.60351e+08	3.48885e+07	1.51794e+08	-1.25931e+08	1
60		70581.1	72228.9	4.88358e+07	1647.76	2.08229e+08	-1.83145e+08	2.69492e+07	7.9127e+07	-6.12035e+07	1
61		79340.9	82463.1	5.64882e+07	3122.15	5.66956e+08	-5.34219e+08	3.12667e+07	2.15443e+08	-1.93202e+08	1
62		60971.7	62845.3	4.08993e+07	1873.57	3.29465e+08	-3.12317e+08	2.26031e+07	1.25197e+08	-1.11619e+08	1
63		66018.1	67687.8	4.25583e+07	1669.68	2.58964e+08	-2.40157e+08	2.39939e+07	9.84062e+07	-8.3438e+07	1
64		58850.2	60826.8	4.14964e+07	1976.57	3.77782e+08	-3.60037e+08	2.28653e+07	1.43557e+08	-1.29717e+08	1
65		56889.9	58254.9	6.08644e+07	1365.02	3.60643e+08	-3.23531e+08	3.30594e+07	1.37044e+08	-1.13011e+08	1
66		79458.6	82837	4.23489e+07	3378.45	3.27655e+08	-3.09058e+08	2.37014e+07	1.24509e+08	-1.09833e+08	1
67		54302.3	56307.9	6.09818e+07	2005.53	5.32171e+08	-4.94941e+08	3.38667e+07	2.02225e+08	-1.77384e+08	1
68		59147.1	60583.5	3.89798e+07	1436.41	1.86868e+08	-1.7164e+08	2.18022e+07	7.101e+07	-5.82334e+07	1
69		81130.1	84067.9	4.54973e+07	2937.82	3.63681e+08	-3.41935e+08	2.50499e+07	1.38199e+08	-1.22174e+08	1
70		62294.2	64536.2	4.33791e+07	2242.03	3.16989e+08	-2.97362e+08	2.39805e+07	1.20456e+08	-1.05501e+08	1
71		67516.8	70566.9	5.02684e+07	3050.14	5.6079e+08	-5.34274e+08	2.76764e+07	2.131e+08	-1.9445e+08	1
72		58740.3	60490.4	3.78274e+07	1750.13	2.39573e+08	-2.25497e+08	2.09193e+07	9.10377e+07	-7.91441e+07	1
73		58079.4	60292.6	4.92345e+07	2213.15	4.04201e+08	-3.78718e+08	2.7429e+07	1.53596e+08	-1.35193e+08	1
74		53225.3	55047.9	4.27071e+07	1822.63	3.15616e+08	-2.9666e+08	2.3939e+07	1.19934e+08	-1.05021e+08	1
75		60014.5	62830.5	4.76064e+07	2815.97	5.38209e+08	-5.14355e+08	2.63445e+07	2.0452e+08	-1.87201e+08	1
76		50897.3	52285.7	5.48601e+07	1388.46	3.57125e+08	-3.26016e+08	3.02515e+07	1.35707e+08	-1.14482e+08	1
77		72729.5	75802.1	4.33843e+07	3072.58	4.32921e+08	-4.13288e+08	2.41957e+07	1.6451e+08	-1.4934e+08	1
78		50250.9	51493.7	4.10754e+07	1242.75	2.00467e+08	-1.83143e+08	2.27445e+07	7.61774e+07	-6.24586e+07	1
79		81698.2	85192.7	3.76017e+07	3494.51	3.66039e+08	-3.52189e+08	2.06599e+07	1.39095e+08	-1.27461e+08	1
80		56942.1	58945.4	6.352e+07	2003.34	4.83956e+08	-4.44188e+08	3.55871e+07	1.83903e+08	-1.57342e+08	1
81		52100.4	54258.6	4.6055e+07	2158.2	5.90022e+08	-5.67718e+08	2.52644e+07	2.24208e+08	-2.07969e+08	1
82		51464.2	53431.3	5.04438e+07	1967.1	3.70584e+08	-3.43892e+08	2.78473e+07	1.40822e+08	-1.22e+08	1
83		56186.5	57297.8	4.03431e+07	1111.29	2.04463e+08	-1.87872e+08	2.27159e+07	7.76961e+07	-6.40058e+07	1
84		58060.2	59525.7	5.47176e+07	1465.45	3.20208e+08	-2.89242e+08	3.07718e+07	1.21679e+08	-9.99328e+07	1
85		74902.2	77458.2	4.09e+07	2555.98	3.23168e+08	-3.0602e+08	2.26953e+07	1.22804e+08	-1.09134e+08	1
86		57778.7	59139.3	5.06007e+07	1360.62	2.46978e+08	-2.20129e+08	2.80134e+07	9.38516e+07	-7.48639e+07	1
87		56133.5	57404.5	4.33605e+07	1270.97	2.21342e+08	-2.01733e+08	2.39197e+07	8.411e+07	-6.92159e+07	1
88		54348.3	56358.7	4.57775e+07	2010.41	3.03673e+08	-2.81647e+08	2.55164e+07	1.15396e+08	-9.89051e+07	1
89		73026.2	75382.2	5.96297e+07	2356.04	3.91323e+08	-3.55445e+08	3.31019e+07	1.48703e+08	-1.24627e+08	1
90		68358.2	70795.7	3.93627e+07	2437.45	3.11658e+08	-2.96047e+08	2.15017e+07	1.1843e+08	-1.05954e+08	1
91		58481.4	60562.7	5.57772e+07	2081.28	5.09725e+08	-4.777e+08	3.03104e+07	1.93696e+08	-1.72411e+08	1
92		56383.7	58036.2	5.88183e+07	1652.5	4.6941e+08	-4.34344e+08	3.28502e+07	1.78376e+08	-1.54551e+08	1
93		56518.1	58250.9	6.87679e+07	1732.84	6.27572e+08	-5.82556e+08	3.7847e+07	2.38477e+08	-2.09656e+08	1
94		71762	73462.5	6.43589e+07	1700.48	3.46822e+08	-3.06215e+08	3.53919e+07	1.31793e+08	-1.05426e+08	1
95		57324.7	59584	4.88771e+07	2259.32	4.8907e+08	-4.63945e+08	2.68853e+07	1.85847e+08	-1.67987e+08	1
96		70471.2	72292.2	6.16263e+07	1820.99	3.09212e+08	-2.71337e+08	3.44934e+07	1.175e+08	-9.20328e+07	1
97		52307.3	54032.1	4.72724e+07	1724.78	3.46665e+08	-3.23145e+08	2.62803e+07	1.31733e+08	-1.14478e+08	1
98		53773.3	55188.5	4.85944e+07	1415.28	2.83746e+08	-2.58904e+08	2.67393e+07	1.07824e+08	-9.01099e+07	1
99		58223.9	60554.2	4.79261e+07	2330.23	5.05357e+08	-4.81183e+08	2.68254e+07	1.92036e+08	-1.74236e+08	1
100		56586.6	58179.6	4.76234e+07	1593.03	2.81161e+08	-2.5729e+08	2.63857e+07	1.06841e+08	-8.94812e+07	1
101		62628.4	63876.1	4.86982e+07	1247.67	2.42157e+08	-2.17211e+08	2.68201e+07	9.20197e+07	-7.42252e+07	1
102		59405.5	61538.3	4.33358e+07	2132.76	3.38012e+08	-3.18428e+08	2.39788e+07	1.28445e+08	-1.13491e+08	1
103		52912.4	54465.8	5.35929e+07	1553.43	3.6771e+08	-3.37869e+08	2.95411e+07	1.3973e+08	-1.19214e+08	1
104		53574.1	56288.9	6.62899e+07	2714.81	8.33175e+08	-7.90637e+08	3.68358e+07	3.16606e+08	-2.88796e+08	1
105		54476.5	56672.2	4.4999e+07	2195.69	4.11703e+08	-3.90456e+08	2.50037e+07	1.56447e+08	-1.40469e+08	1
106		59376	60805.9	4.55443e+07	1429.86	2.70267e+08	-2.48474e+08	2.52568e+07	1.02701e+08	-8.64703e+07	1
107		61694.8	63128.1	4.62222e+07	1433.25	2.5892e+08	-2.3645e+08	2.5732e+07	9.83897e+07	-8.16834e+07	1
108		52595.9	54246.2	4.59432e+07	1650.26	3.81132e+08	-3.58941e+08	2.54652e+07	1.4483e+08	-1.28391e+08	1
109		65045.1	66448.6	6.99127e+07	1403.46	3.58671e+08	-3.1251e+08	3.86647e+07	1.36295e+08	-1.06656e+08	1
110		58603.1	60210.4	5.51555e+07	1607.34	4.09691e+08	-3.78287e+08	3.02696e+07	1.55682e+08	-1.34439e+08	1
111		59965.3	61736.6	5.45984e+07	1771.35	4.07719e+08	-3.76872e+08	3.03203e+07	1.54933e+08	-1.33639e+08	1
112		66307	68387.1	4.91959e+07	2080.02	3.92351e+08	-3.66907e+08	2.72285e+07	1.49093e+08	-1.30891e+08	1
113		73609.2	74972.5	6.75553e+07	1363.31	2.49417e+08	-2.05614e+08	3.73246e+07	9.47786e+07	-6.64797e+07	1
114		55629	57685.3	4.18749e+07	2056.31	2.586e+08	-2.40477e+08	2.33298e+07	9.82682e+07	-8.39641e+07	1
115		58248	59815.5	4.37857e+07	1567.53	2.56996e+08	-2.36963e+08	2.41523e+07	9.76587e+07	-8.2532e+07	1
116		57899.5	60391.6	4.84105e+07	2492.13	4.88514e+08	-4.63855e+08	2.65276e+07	1.85635e+08	-1.68133e+08	1
117		53974	55016	4.73159e+07	1041.98	2.18266e+08	-1.94702e+08	2.66675e+07	8.29412e+07	-6.52994e+07	1
118		81719.7	84734.4	6.28086e+07	3014.69	4.3178e+08	-3.92723e+08	3.4908e+07	1.64076e+08	-1.38194e+08	1
119		74398.3	77213.6	4.75189e+07	2815.21	4.14852e+08	-3.91085e+08	2.6601e+07	1.57644e+08	-1.40069e+08	1
120		59192.8	61815.5	4.3024e+07	2622.71	4.57717e+08	-4.38445e+08	2.37699e+07	1.73933e+08	-1.59188e+08	1
121		83518.6	87208.2	5.70223e+07	3689.54	5.57884e+08	-5.24614e+08	3.15188e+07	2.11996e+08	-1.89503e+08	1
122		59073.6	61595.2	6.42667e+07	2521.65	7.77839e+08	-7.37324e+08	3.63183e+07	2.95579e+08	-2.68286e+08	1
123		56335.2	58715.1	4.45471e+07	2379.89	4.22088e+08	-4.01293e+08	2.48168e+07	1.60393e+08	-1.44602e+08	1
124		68186.5	70517.2	4.02721e+07	2330.66	2.86737e+08	-2.70217e+08	2.24422e+07	1.0896e+08	-9.55436e+07	1
125		53209.9	54712.7	6.32085e+07	1502.8	4.20301e+08	-3.80845e+08	3.45875e+07	1.59714e+08	-1.34153e+08	1
126		72680.2	75834.8	5.35456e+07	3154.58	5.24431e+08	-4.94637e+08	2.97912e+07	1.99284e+08	-1.78518e+08	1
127		54057.3	56256.8	6.12241e+07	2199.53	6.86901e+08	-6.49429e+08	3.37234e+07	2.61022e+08	-2.36325e+08	1
128		63365.4	65062.1	4.58747e+07	1696.77	2.50687e+08	-2.28564e+08	2.54521e+07	9.52609e+07	-7.88345e+07	1
129		60565.8	63366.5	3.99219e+07	2800.67	4.62233e+08	-4.46063e+08	2.24187e+07	1.75649e+08	-1.62256e+08	1
130		53291.7	55038.5	5.72332e+07	1746.77	4.73402e+08	-4.39921e+08	3.18307e+07	1.79893e+08	-1.57088e+08	1
131		68832.3	71888.3	6.96934e+07	3055.98	6.75645e+08	-6.29704e+08	3.84488e+07	2.56745e+08	-2.27322e+08	1
132		57024.1	58791.6	5.23156e+07	1767.56	3.58668e+08	-3.30104e+08	2.91033e+07	1.36294e+08	-1.16216e+08	1
133		68685.9	70941	4.25067e+07	2255.07	3.43684e+08	-3.24929e+08	2.35877e+07	1.306e+08	-1.16038e+08	1
134		51982.8	53070	4.5244e+07	1087.24	2.24582e+08	-2.0309e+08	2.51714e+07	8.53413e+07	-6.91956e+07	1
135		75577.3	78797.3	4.45717e+07	3219.93	4.21295e+08	-4.00475e+08	2.49832e+07	1.60092e+08	-1.44135e+08	1
136		77741.5	80592	4.43497e+07	2850.49	3.35909e+08	-3.15312e+08	2.49024e+07	1.27646e+08	-1.11769e+08	1
137		53615.4	54848.4	5.6779e+07	1232.93	3.10889e+08	-2.77862e+08	3.13739e+07	1.18138e+08	-9.57897e+07	1
138		64388.2	66505	4.19316e+07	2116.83	2.88426e+08	-2.70246e+08	2.29758e+07	1.09602e+08	-9.56516e+07	1
139		54965.7	56441.4	5.65032e+07	1475.69	4.52536e+08	-4.19785e+08	3.16131e+07	1.71964e+08	-1.49376e+08	1
140		73800.7	76565.4	4.71133e+07	2764.71	3.21354e+08	-2.97993e+08	2.57978e+07	1.22115e+08	-1.05343e+08	1
141		56764.9	58631.1	4.2373e+07	1866.19	3.15643e+08	-2.97022e+08	2.38435e+07	1.19944e+08	-1.05126e+08	1
142		73417.7	75331.8	5.60954e+07	1914.1	3.13778e+08	-2.81434e+08	3.12756e+07	1.19235e+08	-9.69856e+07	1
143		55327.1	56997.5	4.67662e+07	1670.35	3.07719e+08	-2.84705e+08	2.56622e+07	1.16933e+08	-1.00297e+08	1
144		75667.2	79490.2	6.10721e+07	3822.96	6.65206e+08	-6.27886e+08	3.40911e+07	2.52778e+08	-2.27713e+08	1
145		69126.6	71977.4	5.12731e+07	2850.81	4.76663e+08	-4.49142e+08	2.82611e+07	1.81132e+08	-1.61896e+08	1
146		63728.4	66806.1	4.34334e+07	3077.64	4.37107e+08	-4.17425e+08	2.45046e+07	1.66101e+08	-1.50622e+08	1
147		56151.7	57381.2	5.55089e+07	1229.53	2.72019e+08	-2.40262e+08	3.05166e+07	1.03367e+08	-8.18764e+07	1
148		53783.7	55273.8	4.1997e+07	1490.12	2.49446e+08	-2.31201e+08	2.29495e+07	9.47896e+07	-8.08658e+07	1
149		63915.3	66128.8	6.08172e+07	2213.5	5.32355e+08	-4.9529e+08	3.31884e+07	2.02295e+08	-1.78132e+08	1
150		65824.3	68360.5	4.62372e+07	2536.23	4.1945e+08	-3.96965e+08	2.56716e+07	1.59391e+08	-1.42745e+08	1
151		59295.2	61643	4.5321e+07	2347.79	4.48317e+08	-4.26747e+08	2.50789e+07	1.7036e+08	-1.54307e+08	1
152		55267.4	56372.3	5.41219e+07	1104.93	2.20062e+08	-1.89692e+08	2.97783e+07	8.36236e+07	-6.2871e+07	1
153		53505	55233.2	5.70244e+07	1728.17	4.11217e+08	-3.77945e+08	3.14471e+07	1.56263e+08	-1.33841e+08	1
154		76580.5	78784.8	6.27837e+07	2204.31	3.77101e+08	-3.38069e+08	3.46119e+07	1.43298e+08	-1.17712e+08	1
155		57631.6	59763.9	3.97054e+07	2132.32	2.95363e+08	-2.79409e+08	2.196e+07	1.12238e+08	-9.93036e+07	1
156		52415.5	53610.4	5.38984e+07	1194.87	2.85673e+08	-2.55526e+08	2.97548e+07	1.08556e+08	-8.78266e+07	1
157		83090.6	86812.3	4.35546e+07	3721.75	4.33413e+08	-4.13611e+08	2.41188e+07	1.64697e+08	-1.49604e+08	1
158		66799.9	69343.5	4.26918e+07	2543.6	3.51464e+08	-3.32524e+08	2.36776e+07	1.33556e+08	-1.18904e+08	1
159		52190.6	52962.1	4.23867e+07	771.496	1.16409e+08	-9.77738e+07	2.34581e+07	4.42353e+07	-2.98029e+07	1
160		56162.2	57437	4.27461e+07	1274.87	2.26638e+08	-2.07643e+08	2.3546e+07	8.61223e+07	-7.1602e+07	1
161		60108.1	61881.3	4.33392e+07	1773.2	2.08588e+08	-1.89e+08	2.41595e+07	7.92633e+07	-6.41295e+07	1
162		62233.2	64120.8	6.28831e+07	1887.55	4.38579e+08	-3.99447e+08	3.4761e+07	1.6666e+08	-1.40925e+08	1
163		50039.1	51271.1	5.25137e+07	1232	2.97026e+08	-2.68264e+08	2.93419e+07	1.1287e+08	-9.25537e+07	1
164		68869.6	70388.7	4.17152e+07	1519.14	1.85962e+08	-1.67999e+08	2.29671e+07	7.06655e+07	-5.67242e+07	1
165		62024.3	63329.1	4.10369e+07	1304.87	1.66317e+08	-1.49032e+08	2.28949e+07	6.32006e+07	-4.93314e+07	1
166		52382.3	53789.6	4.37166e+07	1407.26	2.52963e+08	-2.32999e+08	2.4318e+07	9.61261e+07	-8.08338e+07	1
167		61267.7	63505.3	4.31702e+07	2237.53	3.23848e+08	-3.0443e+08	2.45501e+07	1.23062e+08	-1.07538e+08	1
168		86989.1	89642.5	6.22994e+07	2653.42	4.04805e+08	-3.66258e+08	3.41512e+07	1.53826e+08	-1.28701e+08	1
169		55563.9	57452.8	4.81164e+07	1888.91	4.08259e+08	-3.83894e+08	2.62076e+07	1.55138e+08	-1.37957e+08	1
170		57634	59581.3	5.41526e+07	1947.31	4.0072e+08	-3.70319e+08	3.00134e+07	1.52273e+08	-1.31286e+08	1
171		57569.2	59000.3	4.20808e+07	1431.09	2.78889e+08	-2.6056e+08	2.32137e+07	1.05978e+08	-9.17896e+07	1
172		60918.8	62789.6	4.99401e+07	1870.74	3.20182e+08	-2.93994e+08	2.76489e+07	1.21669e+08	-1.03046e+08	1
173		71368	73590.2	4.86422e+07	2222.21	3.22786e+08	-2.97896e+08	2.72543e+07	1.22659e+08	-1.0443e+08	1
174		52540.5	53650.6	4.2662e+07	1110.04	1.96044e+08	-1.77133e+08	2.34541e+07	7.44965e+07	-6.00681e+07	1
175		59638.4	61424.3	4.11572e+07	1785.88	2.57209e+08	-2.39804e+08	2.30579e+07	9.77394e+07	-8.37073e+07	1
176		73125.6	75915.1	4.19779e+07	2789.49	3.6585e+08	-3.47624e+08	2.35215e+07	1.39023e+08	-1.24527e+08	1
177		54588.9	56234	4.19663e+07	1645.08	3.06516e+08	-2.88302e+08	2.36999e+07	1.16476e+08	-1.01802e+08	1
178		49969.7	50838.3	4.33236e+07	868.545	1.66994e+08	-1.47422e+08	2.43197e+07	6.34578e+07	-4.81638e+07	1
179		81602.4	84400.4	4.22034e+07	2798.04	3.06322e+08	-2.87871e+08	2.33846e+07	1.16403e+08	-1.02044e+08	1
180		71518.2	74379.4	5.61142e+07	2861.23	4.40364e+08	-4.08002e+08	3.14267e+07	1.67338e+08	-1.44937e+08	1
181		62711.7	64270.3	5.09575e+07	1558.59	3.32415e+08	-3.05209e+08	2.817e+07	1.26318e+08	-1.07173e+08	1
182		65042.7	66469.3	6.44624e+07	1426.57	2.7992e+08	-2.39209e+08	3.61289e+07	1.06369e+08	-7.92663e+07	1
183		71940.2	74257.9	4.99337e+07	2317.66	3.54986e+08	-3.28804e+08	2.73218e+07	1.34895e+08	-1.16599e+08	1
184		78254.3	81702.4	4.27715e+07	3448.13	3.05707e+08	-2.86687e+08	2.3488e+07	1.16169e+08	-1.01706e+08	1
185		53051.3	54431.8	3.8949e+07	1380.42	1.98782e+08	-1.83585e+08	2.17488e+07	7.55371e+07	-6.28139e+07	1
186		57130.9	59077	4.45542e+07	1946.11	3.35047e+08	-3.14244e+08	2.48856e+07	1.27318e+08	-1.11458e+08	1
187		51267.9	52666.2	5.13508e+07	1398.27	3.46234e+08	-3.18636e+08	2.88166e+07	1.31569e+08	-1.11778e+08	1
188		62476.1	64502.5	5.46779e+07	2026.32	4.16819e+08	-3.85893e+08	3.01001e+07	1.58391e+08	-1.37317e+08	1
189		73951.3	76632.3	3.84285e+07	2680.97	2.90058e+08	-2.75382e+08	2.09293e+07	1.10222e+08	-9.83185e+07	1
190		61204.6	63711.1	5.13621e+07	2506.44	4.98871e+08	-4.71261e+08	2.8631e+07	1.89571e+08	-1.69966e+08	1
191		71585.7	74695.2	3.98762e+07	3109.52	3.63357e+08	-3.47233e+08	2.20045e+07	1.38076e+08	-1.25097e+08	1
192		67672.4	70073.9	3.90629e+07	2401.53	2.7375e+08	-2.58439e+08	2.15367e+07	1.04025e+08	-9.15142e+07	1
193		48663.6	49570.5	4.15197e+07	906.959	1.63031e+08	-1.45263e+08	2.34425e+07	6.19519e+07	-4.75351e+07	1
194		71495.9	73233.5	4.27641e+07	1737.62	1.92416e+08	-1.73403e+08	2.38901e+07	7.31179e+07	-5.82535e+07	1
195		54895.8	56314	5.20425e+07	1418.25	2.6796e+08	-2.39669e+08	2.85817e+07	1.01825e+08	-8.22688e+07	1
196		58427.4	59788.9	4.54007e+07	1361.53	2.46246e+08	-2.24597e+08	2.55109e+07	9.35736e+07	-7.70884e+07	1
197		60617.8	62663.1	4.50983e+07	2045.32	3.23374e+08	-3.02028e+08	2.50822e+07	1.22882e+08	-1.06826e+08	1
198		51352.8	52169.5	4.49559e+07	816.721	1.44172e+08	-1.22967e+08	2.55463e+07	5.47852e+07	-3.82645e+07	1
199		68262.1	70995.5	6.80983e+07	2733.41	6.39094e+08	-5.94748e+08	3.78085e+07	2.42856e+08	-2.14073e+08	1
200		63640.3	66193.8	4.49384e+07	2553.53	4.11062e+08	-3.89875e+08	2.49374e+07	1.56203e+08	-1.40292e+08	1
201		54962.6	56727.7	5.14806e+07	1765.06	4.38069e+08	-4.1034e+08	2.84273e+07	1.66466e+08	-1.47065e+08	1
202		50801.7	52039.8	4.75157e+07	1238.09	2.46875e+08	-2.23111e+08	2.6438e+07	9.38124e+07	-7.64001e+07	1
203		56394	57601.2	6.71457e+07	1207.18	4.05343e+08	-3.61949e+08	3.68445e+07	1.5403e+08	-1.26211e+08	1
204		69994.5	71851.6	4.95008e+07	1857.12	2.60361e+08	-2.34613e+08	2.75142e+07	9.89374e+07	-8.04488e+07	1
205		71415.6	73734.4	4.71033e+07	2318.85	2.95311e+08	-2.7196e+08	2.60508e+07	1.12218e+08	-9.51932e+07	1
206		56520.3	58628.7	5.12297e+07	2108.41	4.29126e+08	-4.01648e+08	2.86149e+07	1.63068e+08	-1.43479e+08	1
207		50451.3	51970.3	6.44389e+07	1519.05	4.54868e+08	-4.14181e+08	3.57246e+07	1.7285e+08	-1.46151e+08	1
208		56872	59115.7	5.2233e+07	2243.77	5.11239e+08	-4.82758e+08	2.95105e+07	1.94271e+08	-1.73786e+08	1
209		49600.9	50624.7	5.06376e+07	1023.81	2.62212e+08	-2.35327e+08	2.79983e+07	9.96407e+07	-8.06681e+07	1
210		53924.7	55604.3	4.71959e+07	1679.56	3.64528e+08	-3.41084e+08	2.60309e+07	1.38521e+08	-1.21515e+08	1
211		57846.1	59056.2	4.26178e+07	1210.03	1.87548e+08	-1.68682e+08	2.37589e+07	7.12683e+07	-5.65352e+07	1
212		71467.1	74016.4	6.08414e+07	2549.37	5.08362e+08	-4.71273e+08	3.39286e+07	1.93178e+08	-1.68275e+08	1
213		55621.6	57235.8	5.75236e+07	1614.22	3.76931e+08	-3.43159e+08	3.18027e+07	1.43234e+08	-1.20457e+08	1
214		57344.2	59018.7	4.46045e+07	1674.51	3.28965e+08	-3.08112e+08	2.44239e+07	1.25007e+08	-1.09608e+08	1
215		51735.2	52991.8	4.9498e+07	1256.64	3.29234e+08	-3.03487e+08	2.71913e+07	1.25109e+08	-1.06943e+08	1
216		68629	70061.4	6.24705e+07	1432.42	2.3987e+08	-2.01152e+08	3.42748e+07	9.11508e+07	-6.59017e+07	1
217		53322.3	54996.6	5.09619e+07	1674.29	4.35808e+08	-4.08598e+08	2.83739e+07	1.65607e+08	-1.46259e+08	1
218		51745.1	52973.6	5.5191e+07	1228.42	3.70627e+08	-3.39188e+08	3.0458e+07	1.40838e+08	-1.19406e+08	1
219		61391.2	63159	4.30126e+07	1767.83	2.32294e+08	-2.13033e+08	2.44662e+07	8.82718e+07	-7.28313e+07	1
220		53637.6	55649.2	5.32792e+07	2011.6	4.72259e+08	-4.42731e+08	2.94843e+07	1.79458e+08	-1.59e+08	1
221		62480.3	63610.5	4.47791e+07	1130.26	1.94007e+08	-1.7298e+08	2.47031e+07	7.37228e+07	-5.80454e+07	1
222		62669.9	64913.7	4.48427e+07	2243.8	4.29802e+08	-4.08711e+08	2.52497e+07	1.63325e+08	-1.47101e+08	1
223		65070.7	66710.2	6.46664e+07	1639.49	3.68216e+08	-3.27301e+08	3.56578e+07	1.39922e+08	-1.1329e+08	1
224		56102.2	58018.2	7.38265e+07	1916	6.9616e+08	-6.46085e+08	4.08545e+07	2.64541e+08	-2.32712e+08	1
225		60494.9	62528	4.31602e+07	2033.1	3.06524e+08	-2.87116e+08	2.38958e+07	1.16479e+08	-1.01609e+08	1
226		51382.5	52972	4.07324e+07	1589.49	2.92177e+08	-2.75197e+08	2.27567e+07	1.11027e+08	-9.72963e+07	1
227		57351.7	59502.7	5.67052e+07	2151	5.22803e+08	-4.8985e+08	3.12789e+07	1.98665e+08	-1.76412e+08	1
228		53791.9	55342.5	3.88552e+07	1550.65	2.2697e+08	-2.11867e+08	2.17129e+07	8.62488e+07	-7.35616e+07	1
229		64053.1	65344.8	5.01447e+07	1291.68	2.09948e+08	-1.83555e+08	2.79774e+07	7.97803e+07	-6.08286e+07	1
230		53942.6	55566.9	6.17103e+07	1624.3	5.15303e+08	-4.77345e+08	3.42881e+07	1.95815e+08	-1.70553e+08	1
231		52026.4	53176.4	5.14609e+07	1149.95	2.54336e+08	-2.26627e+08	2.84068e+07	9.66476e+07	-7.72664e+07	1
232		70361.3	73137.7	4.53022e+07	2776.43	3.59773e+08	-3.38222e+08	2.54205e+07	1.36714e+08	-1.20319e+08	1
233		82408.8	85101.5	4.5091e+07	2692.65	3.075e+08	-2.86161e+08	2.51648e+07	1.1685e+08	-1.00711e+08	1
234		49261.3	50126.1	5.30067e+07	864.843	1.99379e+08	-1.70124e+08	2.92418e+07	7.57639e+07	-5.55479e+07	1
235		57936	59338.5	4.32089e+07	1402.48	2.10222e+08	-1.90765e+08	2.42732e+07	7.98844e+07	-6.46369e+07	1
236		64662.1	66946.8	4.43983e+07	2284.67	2.91082e+08	-2.70435e+08	2.45257e+07	1.10611e+08	-9.5111e+07	1
237		50478.4	51720.9	5.82472e+07	1242.42	3.61951e+08	-3.27456e+08	3.18608e+07	1.37542e+08	-1.14706e+08	1
238		59960	61359.4	6.06648e+07	1399.46	3.0259e+08	-2.65677e+08	3.34276e+07	1.14984e+08	-9.05824e+07	1
239		54625	55998.1	4.89736e+07	1373.1	2.93585e+08	-2.68364e+08	2.71732e+07	1.11562e+08	-9.34149e+07	1
240		59192.9	61225.7	6.21565e+07	2032.82	6.01274e+08	-5.62869e+08	3.43552e+07	2.28484e+08	-2.03155e+08	1
241		74091.6	77374.3	3.98101e+07	3282.7	4.06221e+08	-3.90163e+08	2.16065e+07	1.54364e+08	-1.41783e+08	1
242		55408.6	57592.6	5.7775e+07	2184	6.66183e+08	-6.3216e+08	3.19622e+07	2.53149e+08	-2.30213e+08	1
243		61158.8	62218	5.76036e+07	1059.29	2.56095e+08	-2.22243e+08	3.20979e+07	9.73161e+07	-7.42439e+07	1
244		65572.8	66735.2	4.8977e+07	1162.4	1.86071e+08	-1.60846e+08	2.7211e+07	7.07071e+07	-5.25217e+07	1
245		84982.8	87600.2	4.06114e+07	2617.42	2.35565e+08	-2.18706e+08	2.26509e+07	8.95148e+07	-7.58896e+07	1
246		56450.8	58310.9	4.4557e+07	1860.13	3.69116e+08	-3.4831e+08	2.44462e+07	1.40264e+08	-1.24843e+08	1
247		59384	61181.5	5.31446e+07	1797.52	3.4884e+08	-3.19447e+08	2.95891e+07	1.32559e+08	-1.11996e+08	1
248		64353.5	66517.3	5.31922e+07	2163.81	4.32767e+08	-4.03327e+08	2.97982e+07	1.64451e+08	-1.43679e+08	1
249		52565.7	53961.9	5.53414e+07	1396.17	3.67277e+08	-3.35688e+08	3.09944e+07	1.39565e+08	-1.17597e+08	1
250		69809	72823	3.99151e+07	3014.02	3.43745e+08	-3.27581e+08	2.18643e+07	1.30623e+08	-1.17784e+08	1
251		54955.7	56343.3	4.24976e+07	1387.58	2.61525e+08	-2.42779e+08	2.36189e+07	9.93794e+07	-8.47861e+07	1
252		79114.5	82213.3	6.62096e+07	3098.8	7.55378e+08	-7.1292e+08	3.63774e+07	2.87044e+08	-2.59692e+08	1
253		66893.2	68667.4	7.16844e+07	1774.19	5.22112e+08	-4.74179e+08	4.0093e+07	1.98403e+08	-1.67335e+08	1
254		54904.5	56896.4	4.43126e+07	1991.91	3.67218e+08	-3.46657e+08	2.47943e+07	1.39543e+08	-1.23774e+08	1
255		50610.9	51837	4.37376e+07	1226.18	2.39018e+08	-2.19032e+08	2.41653e+07	9.08269e+07	-7.56873e+07	1
256		55773.2	58196.8	4.78577e+07	2423.62	5.21636e+08	-4.9753e+08	2.68658e+07	1.98222e+08	-1.80382e+08	1
257		60456.3	62105.6	5.05311e+07	1649.32	3.11638e+08	-2.84858e+08	2.80321e+07	1.18422e+08	-9.9416e+07	1
258		57536.7	59579.1	4.75308e+07	2042.4	3.84148e+08	-3.60369e+08	2.62292e+07	1.45976e+08	-1.28773e+08	1
259		53323.7	54846	4.53067e+07	1522.21	3.01162e+08	-2.79607e+08	2.52087e+07	1.14442e+08	-9.82586e+07	1
260		58821.6	60870.4	5.036e+07	2048.82	4.34496e+08	-4.07888e+08	2.81847e+07	1.65108e+08	-1.4595e+08	1
261		69124.5	71385.5	4.58956e+07	2260.97	3.27871e+08	-3.05727e+08	2.55767e+07	1.24591e+08	-1.0804e+08	1
262		50959.8	52719.6	5.13918e+07	1759.82	3.96889e+08	-3.69249e+08	2.845e+07	1.50818e+08	-1.31393e+08	1
263		49579	50920.4	4.3009e+07	1341.37	3.0705e+08	-2.87793e+08	2.43943e+07	1.16679e+08	-1.0131e+08	1
264		50226.7	51196.6	5.54538e+07	969.912	2.50115e+08	-2.18413e+08	3.06046e+07	9.50437e+07	-7.34647e+07	1
265		61106.1	62111.2	4.48821e+07	1005.12	1.38871e+08	-1.17741e+08	2.4863e+07	5.2771e+07	-3.69337e+07	1
266		57160.6	59287.7	5.49573e+07	2127.06	4.74461e+08	-4.43255e+08	3.0137e+07	1.80295e+08	-1.59184e+08	1
267		63773	65784.1	5.28553e+07	2011.09	4.08554e+08	-3.7945e+08	2.95782e+07	1.5525e+08	-1.34698e+08	1
268		71269.8	73648.5	4.58567e+07	2378.72	3.42937e+08	-3.20833e+08	2.55396e+07	1.30316e+08	-1.13802e+08	1
269		65859.1	67824	4.1463e+07	1964.93	3.06903e+08	-2.89192e+08	2.26754e+07	1.16623e+08	-1.02973e+08	1
270		53148	54352.2	5.09966e+07	1204.24	2.2664e+08	-1.99395e+08	2.82235e+07	8.6123e+07	-6.69253e+07	1
271		52511.8	53715.5	6.53527e+07	1203.72	3.92791e+08	-3.5119e+08	3.59688e+07	1.49261e+08	-1.22317e+08	1
272		60893.1	62546.7	4.89333e+07	1653.65	2.99484e+08	-2.74303e+08	2.71576e+07	1.13804e+08	-9.56721e+07	1
273		49149.2	50473.5	4.96483e+07	1324.31	3.61272e+08	-3.35376e+08	2.75991e+07	1.37284e+08	-1.1871e+08	1
274		57266.3	59546.2	4.61431e+07	2279.91	3.79476e+08	-3.57084e+08	2.60052e+07	1.44201e+08	-1.27221e+08	1
275		53062.9	55529.1	5.08497e+07	2466.16	5.40537e+08	-5.13439e+08	2.78825e+07	2.05404e+08	-1.86547e+08	1
276		57518.7	59334.6	5.22842e+07	1815.82	3.85947e+08	-3.57414e+08	2.86468e+07	1.4666e+08	-1.27039e+08	1
277		49821.3	51158.3	4.54188e+07	1337	2.40688e+08	-2.19021e+08	2.53545e+07	9.14613e+07	-7.51325e+07	1
278		57138.3	58691.4	4.74981e+07	1553.19	2.85907e+08	-2.62161e+08	2.62082e+07	1.08645e+08	-9.14622e+07	1
279		57753.6	59960.7	4.71318e+07	2207.12	4.06489e+08	-3.83109e+08	2.60076e+07	1.54466e+08	-1.37484e+08	1
280		54635.8	56250.6	5.59381e+07	1614.84	3.92535e+08	-3.60349e+08	3.09793e+07	1.49163e+08	-1.2721e+08	1
281		58525.6	60229.2	4.2421e+07	1703.63	2.44925e+08	-2.26256e+08	2.39994e+07	9.30716e+07	-7.80979e+07	1
282		54651.3	56686.4	5.40695e+07	2035.1	4.68747e+08	-4.38429e+08	3.01074e+07	1.78124e+08	-1.57042e+08	1
283		61763.5	63188.4	6.07855e+07	1424.83	3.03063e+08	-2.66029e+08	3.34951e+07	1.15164e+08	-9.06945e+07	1
284		56228.1	58249.7	5.34304e+07	2021.6	5.53172e+08	-5.23494e+08	2.92504e+07	2.10206e+08	-1.89981e+08	1
285		52042.3	53536.1	4.37471e+07	1493.74	2.78419e+08	-2.58424e+08	2.44439e+07	1.05799e+08	-9.03811e+07	1
286		49734.7	50913.4	4.94428e+07	1178.7	2.67676e+08	-2.41985e+08	2.74263e+07	1.01717e+08	-8.33161e+07	1
287		55992.4	57468.3	4.46474e+07	1475.94	2.67249e+08	-2.46353e+08	2.47063e+07	1.01554e+08	-8.58738e+07	1
288		53053.7	54511.6	3.99731e+07	1457.91	2.36942e+08	-2.20721e+08	2.2602e+07	9.0038e+07	-7.64617e+07	1
289		88171.8	90022.7	5.16587e+07	1850.92	2.08287e+08	-1.8038e+08	2.86205e+07	7.91491e+07	-5.95543e+07	1
290		73253.3	75042.8	4.01963e+07	1789.45	1.99086e+08	-1.82642e+08	2.21705e+07	7.56528e+07	-6.2508e+07	1
291		52246.3	54702.8	4.63744e+07	2456.51	4.8617e+08	-4.63547e+08	2.54968e+07	1.84745e+08	-1.68273e+08	1
292		64118	67331.5	6.26604e+07	3213.5	6.70556e+08	-6.31648e+08	3.4997e+07	2.54811e+08	-2.2884e+08	1
293		73548	76067.1	4.99491e+07	2519.08	3.19195e+08	-2.92998e+08	2.78398e+07	1.21294e+08	-1.0248e+08	1
294		51021.4	52262.3	5.19878e+07	1240.87	3.18449e+08	-2.90213e+08	2.89563e+07	1.2101e+08	-1.0108e+08	1
295		54265.9	56453.7	4.49788e+07	2187.83	4.35e+08	-4.13773e+08	2.5249e+07	1.653e+08	-1.49077e+08	1
296		69912.1	73723.8	4.0628e+07	3811.69	4.38313e+08	-4.21437e+08	2.28744e+07	1.66559e+08	-1.5271e+08	1
297		58299.2	59749.8	5.172e+07	1450.66	2.68645e+08	-2.40677e+08	2.8917e+07	1.02085e+08	-8.21939e+07	1
298		56982.3	59456	5.75926e+07	2473.75	6.50088e+08	-6.16247e+08	3.21125e+07	2.47033e+08	-2.23947e+08	1
299		68989.4	71231	4.81711e+07	2241.63	3.18839e+08	-2.9442e+08	2.69213e+07	1.21159e+08	-1.03263e+08	1
300		79425.4	81069.2	4.93181e+07	1643.8	2.19057e+08	-1.93491e+08	2.75612e+07	8.32416e+07	-6.47061e+07	1
301		52343.5	53897.5	5.28266e+07	1554.03	3.16578e+08	-2.87504e+08	2.91868e+07	1.203e+08	-1.00139e+08	1
302		74841.2	78349.3	3.91966e+07	3508.11	4.04749e+08	-3.89304e+08	2.14666e+07	1.53805e+08	-1.41364e+08	1
303		56139.5	58373.3	5.5331e+07	2233.74	5.07815e+08	-4.76235e+08	3.07764e+07	1.9297e+08	-1.71219e+08	1
304		56526.5	58159.1	6.04538e+07	1632.63	4.41025e+08	-4.04323e+08	3.33962e+07	1.6759e+08	-1.43219e+08	1
305		64801.1	66777.5	5.09558e+07	1976.42	3.89648e+08	-3.62444e+08	2.83809e+07	1.48066e+08	-1.28711e+08	1
306		60923	63053.6	5.27172e+07	2130.67	4.12834e+08	-3.83869e+08	2.89605e+07	1.56877e+08	-1.36942e+08	1
307		72864.5	75085.1	6.02442e+07	2220.56	4.48581e+08	-4.12089e+08	3.32387e+07	1.70461e+08	-1.46248e+08	1
308		51461.5	53082.1	5.60707e+07	1620.62	4.34928e+08	-4.02609e+08	3.09559e+07	1.65273e+08	-1.43342e+08	1
309		60472.3	62227.3	5.19745e+07	1755.05	3.82798e+08	-3.54576e+08	2.92453e+07	1.45463e+08	-1.25244e+08	1
310		57567.5	59422.8	4.82087e+07	1855.33	3.65851e+08	-3.41394e+08	2.66182e+07	1.39023e+08	-1.21431e+08	1
311		63692.6	65979.6	6.17359e+07	2287.02	5.8378e+08	-5.45796e+08	3.45105e+07	2.21837e+08	-1.96352e+08	1
312		51931.3	53551.3	5.54217e+07	1619.97	4.40839e+08	-4.09169e+08	3.05537e+07	1.67519e+08	-1.45991e+08	1
313		61129	62458.9	5.03539e+07	1329.9	2.44855e+08	-2.18253e+08	2.81712e+07	9.30449e+07	-7.38993e+07	1
314		57234	58165.2	4.23092e+07	931.123	1.18019e+08	-9.94619e+07	2.39952e+07	4.48473e+07	-2.98778e+07	1
315		49586.5	50780.2	5.17268e+07	1193.65	2.88309e+08	-2.60334e+08	2.82961e+07	1.09557e+08	-9.02869e+07	1
316		62202.6	63185.4	5.41063e+07	982.787	1.68272e+08	-1.37918e+08	3.051e+07	6.39434e+07	-4.2459e+07	1
317		53673.8	54949.8	4.35918e+07	1276.03	2.05462e+08	-1.85622e+08	2.4427e+07	7.80754e+07	-6.26741e+07	1
318		67888.5	70153.4	5.83513e+07	2264.84	4.19535e+08	-3.84935e+08	3.2513e+07	1.59423e+08	-1.35936e+08	1
319		67410.9	69575.5	4.52819e+07	2164.58	3.05159e+08	-2.83629e+08	2.51632e+07	1.1596e+08	-9.98228e+07	1
320		61563.9	64353	5.26629e+07	2789.11	5.4643e+08	-5.17518e+08	2.94166e+07	2.07643e+08	-1.87252e+08	1
321		56832.6	58265.6	4.76049e+07	1433	2.71403e+08	-2.4755e+08	2.68334e+07	1.03133e+08	-8.53256e+07	1
322		56709.3	58869.4	5.47815e+07	2160.08	5.22646e+08	-4.91616e+08	3.00456e+07	1.98605e+08	-1.77586e+08	1
323		63761.9	65334.6	7.02187e+07	1572.7	3.56007e+08	-3.09541e+08	3.89776e+07	1.35283e+08	-1.05331e+08	1
324		75449.9	79798.8	4.22953e+07	4348.92	5.18737e+08	-5.00193e+08	2.34456e+07	1.9712e+08	-1.827e+08	1
325		57623.1	60453.8	4.64223e+07	2830.62	4.1084e+08	-3.8817e+08	2.60096e+07	1.56119e+08	-1.39135e+08	1
326		57779.2	59071.2	5.44522e+07	1291.96	3.42646e+08	-3.11945e+08	2.99119e+07	1.30205e+08	-1.09319e+08	1
327		73859.3	77299.4	4.42208e+07	3440.06	3.36853e+08	-3.16384e+08	2.44739e+07	1.28004e+08	-1.12556e+08	1
328		63652.7	65688.2	4.04951e+07	2035.54	2.15298e+08	-1.98555e+08	2.29903e+07	8.18132e+07	-6.78486e+07	1
329		55837.3	57573.6	4.26554e+07	1736.23	3.03441e+08	-2.84537e+08	2.33413e+07	1.15307e+08	-1.00992e+08	1
330		65799.1	67462.6	4.62959e+07	1663.54	2.76439e+08	-2.53895e+08	2.59414e+07	1.05047e+08	-8.81311e+07	1
331		52535.4	54219.6	4.48095e+07	1684.26	2.81499e+08	-2.60441e+08	2.53303e+07	1.0697e+08	-9.06649e+07	1
332		73917.5	76650.3	4.79438e+07	2732.82	4.37541e+08	-4.13349e+08	2.66869e+07	1.66266e+08	-1.48605e+08	1
333		62429.6	64429.1	5.32804e+07	1999.52	3.38356e+08	-3.08828e+08	2.97389e+07	1.28575e+08	-1.07862e+08	1
334		61334.1	63556.8	5.02205e+07	2222.69	4.77131e+08	-4.50662e+08	2.75482e+07	1.8131e+08	-1.62787e+08	1
335		52298.8	53732.2	4.36312e+07	1433.41	2.99803e+08	-2.79924e+08	2.39756e+07	1.13925e+08	-9.89752e+07	1
336		49310.6	50264.5	5.85125e+07	953.961	2.9729e+08	-2.6253e+08	3.25241e+07	1.1297e+08	-8.94719e+07	1
337		50892.6	52379.7	4.62135e+07	1487.01	2.79112e+08	-2.56651e+08	2.54541e+07	1.06063e+08	-8.96343e+07	1
338		50520.8	51678.7	5.40227e+07	1157.82	2.57254e+08	-2.26983e+08	3.0272e+07	9.77564e+07	-7.65101e+07	1
339		66614.4	68718.3	5.46628e+07	2103.89	3.67636e+08	-3.36726e+08	3.02142e+07	1.39702e+08	-1.18513e+08	1
340		64757.1	66497.9	4.39269e+07	1740.79	2.61996e+08	-2.41821e+08	2.40595e+07	9.95585e+07	-8.45246e+07	1
341		49047.8	50115.3	4.9992e+07	1067.46	3.07875e+08	-2.81635e+08	2.74566e+07	1.16992e+08	-9.85615e+07	1
342		56257.3	57832.4	4.81842e+07	1575.14	3.52253e+08	-3.27821e+08	2.69695e+07	1.33856e+08	-1.15912e+08	1
343		54728.3	56731.9	4.66602e+07	2003.63	4.03784e+08	-3.80876e+08	2.56241e+07	1.53438e+08	-1.3684e+08	1
344		56407.3	57439.6	7.20588e+07	1032.33	3.61859e+08	-3.13552e+08	3.97039e+07	1.37506e+08	-1.06828e+08	1
345		53243	54850.2	4.6945e+07	1607.18	3.93539e+08	-3.70346e+08	2.62876e+07	1.49545e+08	-1.32283e+08	1
346		66137	68036.5	6.21741e+07	1899.5	4.94702e+08	-4.56279e+08	3.45699e+07	1.87987e+08	-1.62442e+08	1
347		64258.6	66226	4.13949e+07	1967.43	2.99219e+08	-2.81576e+08	2.28405e+07	1.13703e+08	-9.98885e+07	1
348		80314.5	82215.3	5.24469e+07	1900.82	2.7394e+08	-2.45244e+08	2.89078e+07	1.04097e+08	-8.42149e+07	1
349		50273.5	52084	6.66553e+07	1810.43	7.02202e+08	-6.59299e+08	3.69511e+07	2.66837e+08	-2.38912e+08	1
350		63050.3	65407	4.28203e+07	2356.69	3.66299e+08	-3.47231e+08	2.39169e+07	1.39194e+08	-1.24302e+08	1
351		65256.4	67226.9	5.89151e+07	1970.45	5.2074e+08	-4.85576e+08	3.24927e+07	1.97881e+08	-1.74414e+08	1
352		57692.6	59217.4	5.01859e+07	1524.78	2.33357e+08	-2.06923e+08	2.79859e+07	8.86756e+07	-6.97154e+07	1
353		53410	54596.1	4.14236e+07	1186.07	2.03587e+08	-1.85915e+08	2.27967e+07	7.73629e+07	-6.35919e+07	1
354		70661.3	72955.4	4.94247e+07	2294.09	3.56367e+08	-3.30694e+08	2.69063e+07	1.3542e+08	-1.17539e+08	1
355		59200	60904.5	5.71679e+07	1704.47	3.73211e+08	-3.39795e+08	3.18291e+07	1.4182e+08	-1.19017e+08	1
356		49287.3	50569.9	4.32857e+07	1282.53	2.16936e+08	-1.97402e+08	2.42096e+07	8.24356e+07	-6.72517e+07	1
357		71908.8	75033.7	4.79825e+07	3124.91	5.36811e+08	-5.1258e+08	2.66339e+07	2.03988e+08	-1.8638e+08	1
358		68632.1	70686.9	4.46303e+07	2054.88	2.63995e+08	-2.43117e+08	2.45776e+07	1.00318e+08	-8.47663e+07	1
359		62145.6	64063.8	5.81048e+07	1918.17	4.29358e+08	-3.95005e+08	3.25357e+07	1.63156e+08	-1.39646e+08	1
360		63842.5	66418.8	5.68162e+07	2576.3	4.89907e+08	-4.56842e+08	3.12725e+07	1.86165e+08	-1.63918e+08	1
361		79590.9	83043.2	4.04329e+07	3452.27	3.82939e+08	-3.66258e+08	2.2355e+07	1.45517e+08	-1.32187e+08	1
362		63358.9	64949.8	4.85281e+07	1590.85	2.47683e+08	-2.22906e+08	2.71302e+07	9.41194e+07	-7.60149e+07	1
363		60675.3	62818	4.46825e+07	2142.67	3.98383e+08	-3.77452e+08	2.49191e+07	1.51385e+08	-1.35492e+08	1
364		55079.8	56780.1	4.54717e+07	1700.31	4.29706e+08	-4.07986e+08	2.52346e+07	1.63288e+08	-1.47079e+08	1
365		67691.5	69106.7	4.8034e+07	1415.13	2.06603e+08	-1.8232e+08	2.62055e+07	7.8509e+07	-6.13291e+07	1
366		58809.9	60330.5	4.38191e+07	1520.64	2.59812e+08	-2.39745e+08	2.45527e+07	9.87285e+07	-8.32015e+07	1
367		69497.3	71759.9	4.18273e+07	2262.57	2.84158e+08	-2.66083e+08	2.32231e+07	1.0798e+08	-9.37827e+07	1
368		52782.9	54217	5.78322e+07	1434.12	4.01058e+08	-3.66977e+08	3.17865e+07	1.52402e+08	-1.29641e+08	1
369		53694.4	55371	4.17849e+07	1676.61	2.69649e+08	-2.51616e+08	2.29153e+07	1.02467e+08	-8.85772e+07	1
370		53190.3	55101.6	4.78171e+07	1911.38	4.05578e+08	-3.81512e+08	2.6444e+07	1.5412e+08	-1.36701e+08	1
371		54120.6	55828.9	4.85614e+07	1708.3	3.61905e+08	-3.37096e+08	2.72281e+07	1.37524e+08	-1.19322e+08	1
372		53984.1	55276.5	4.51952e+07	1292.41	2.48156e+08	-2.26713e+08	2.50398e+07	9.42993e+07	-7.82852e+07	1
373		63428.9	65375.4	4.00841e+07	1946.51	2.75421e+08	-2.59089e+08	2.22068e+07	1.0466e+08	-9.14791e+07	1
374		58668.9	61015.3	5.97109e+07	2346.35	6.37618e+08	-6.01659e+08	3.3322e+07	2.42295e+08	-2.17999e+08	1
375		67060.4	69771.3	4.03333e+07	2710.92	3.50586e+08	-3.34005e+08	2.25705e+07	1.33223e+08	-1.19678e+08	1
376		80363.3	82766.7	4.76967e+07	2403.38	3.06159e+08	-2.82214e+08	2.60398e+07	1.1634e+08	-9.93264e+07	1
377		51651.6	53564.3	4.76395e+07	1912.69	4.40609e+08	-4.16721e+08	2.62829e+07	1.67431e+08	-1.50174e+08	1
378		55512.7	57169.8	4.54172e+07	1657.13	3.30965e+08	-3.093e+08	2.57167e+07	1.25767e+08	-1.09076e+08	1
379		52607	54630	5.02465e+07	2022.92	4.74333e+08	-4.47838e+08	2.78791e+07	1.80247e+08	-1.61393e+08	1
380		66562.9	69156.2	4.51948e+07	2593.32	3.47763e+08	-3.2632e+08	2.49461e+07	1.3215e+08	-1.16229e+08	1
381		50875	52434.8	6.93261e+07	1559.76	5.29648e+08	-4.84074e+08	3.84841e+07	2.01266e+08	-1.71808e+08	1
382		62114.2	64020.4	5.94676e+07	1906.14	4.90617e+08	-4.54901e+08	3.28831e+07	1.86434e+08	-1.62577e+08	1
383		55656.4	57683.2	4.63297e+07	2026.81	4.29616e+08	-4.07038e+08	2.56088e+07	1.63254e+08	-1.46671e+08	1
384		53011.6	54829.4	4.99654e+07	1817.72	3.91239e+08	-3.65026e+08	2.75542e+07	1.48671e+08	-1.30142e+08	1
385		52617.3	53863.8	5.17067e+07	1246.49	2.75829e+08	-2.47874e+08	2.86005e+07	1.04815e+08	-8.52402e+07	1
386		49608.4	51225.8	4.52352e+07	1617.39	3.38455e+08	-3.16972e+08	2.49775e+07	1.28613e+08	-1.12661e+08	1
387		65012.8	67383.5	6.13384e+07	2370.67	4.27464e+08	-3.89878e+08	3.40451e+07	1.62436e+08	-1.37417e+08	1
388		69441.4	71783.6	5.25713e+07	2342.21	4.10036e+08	-3.81217e+08	2.90514e+07	1.55814e+08	-1.35788e+08	1
389		61616.9	64359.5	7.11781e+07	2742.57	7.37102e+08	-6.89676e+08	3.92629e+07	2.80099e+08	-2.49862e+08	1
390		59296.8	61258.8	4.64669e+07	1962.05	3.59241e+08	-3.36526e+08	2.58128e+07	1.36512e+08	-1.19725e+08	1
391		76988.8	80579.5	5.35493e+07	3590.71	6.73128e+08	-6.43331e+08	2.95821e+07	2.55789e+08	-2.35232e+08	1
392		53119.9	54256.8	4.73663e+07	1136.84	2.12106e+08	-1.88491e+08	2.61867e+07	8.06003e+07	-6.34393e+07	1
393		65277.7	67108.6	5.72904e+07	1830.86	2.90265e+08	-2.56727e+08	3.16189e+07	1.10301e+08	-8.77077e+07	1
394		63787.9	65101	6.97623e+07	1313.11	3.86413e+08	-3.40402e+08	3.85941e+07	1.46837e+08	-1.17268e+08	1
395		60675.5	63284	5.5071e+07	2608.45	5.39642e+08	-5.08323e+08	3.03917e+07	2.05064e+08	-1.83698e+08	1
396		65639.1	67378.9	6.63379e+07	1739.8	4.16972e+08	-3.74386e+08	3.6418e+07	1.58449e+08	-1.31057e+08	1
397		52648.4	54315.1	3.96357e+07	1666.73	2.7566e+08	-2.59776e+08	2.23933e+07	1.04751e+08	-9.13833e+07	1
398		65214	67011.5	3.97479e+07	1797.45	1.97422e+08	-1.81426e+08	2.21824e+07	7.50204e+07	-6.18637e+07	1
399		55144.3	56042.9	5.21307e+07	898.558	2.1053e+08	-1.82151e+08	2.91369e+07	8.00014e+07	-5.98902e+07	1
400		50788.5	52157.4	4.24528e+07	1368.88	2.4028e+08	-2.21579e+08	2.39417e+07	9.13065e+07	-7.63905e+07	1
401		73064.4	76196.3	6.37826e+07	3131.88	6.10258e+08	-5.70228e+08	3.55986e+07	2.31898e+08	-2.05325e+08	1
402		54542.4	57067.8	4.77563e+07	2525.41	4.54262e+08	-4.30258e+08	2.66712e+07	1.7262e+08	-1.54974e+08	1
403		56458.1	57885	4.79528e+07	1426.84	2.36404e+08	-2.12203e+08	2.70297e+07	8.98336e+07	-7.18296e+07	1
404		51653.5	52909.2	4.73745e+07	1255.68	3.37091e+08	-3.13468e+08	2.62921e+07	1.28094e+08	-1.10828e+08	1
405		70238.4	71767	4.53216e+07	1528.61	1.92652e+08	-1.71083e+08	2.50879e+07	7.32079e+07	-5.71457e+07	1
406		63407.7	65141.2	4.61455e+07	1733.46	2.79799e+08	-2.57406e+08	2.5249e+07	1.06324e+08	-9.01004e+07	1
407		53085	54592.1	4.67448e+07	1507.09	3.05211e+08	-2.82218e+08	2.6519e+07	1.1598e+08	-9.84869e+07	1
408		55382.1	56922.1	4.49391e+07	1539.96	3.15369e+08	-2.94182e+08	2.48646e+07	1.1984e+08	-1.04001e+08	1
409		62532.9	65509.8	6.49056e+07	2976.92	8.1097e+08	-7.69816e+08	3.57176e+07	3.08168e+08	-2.81477e+08	1
410		64117.9	66419.5	5.91357e+07	2301.62	4.65114e+08	-4.2973e+08	3.31889e+07	1.76743e+08	-1.5258e+08	1
411		70133.2	72920.9	6.45743e+07	2787.72	6.29853e+08	-5.89031e+08	3.5252e+07	2.39344e+08	-2.13118e+08	1
412		52734.6	53815	5.83599e+07	1080.41	3.1268e+08	-2.78072e+08	3.25106e+07	1.18819e+08	-9.53336e+07	1
413		64577.1	65968.9	5.56429e+07	1391.73	2.30354e+08	-1.98463e+08	3.08317e+07	8.75346e+07	-6.57286e+07	1
414		76158.2	78412.7	4.39733e+07	2254.48	2.79128e+08	-2.58907e+08	2.44106e+07	1.06069e+08	-9.06839e+07	1
415		57221.1	59081.6	6.37427e+07	1860.47	4.44361e+08	-4.0437e+08	3.53367e+07	1.68857e+08	-1.42546e+08	1
416		64184.3	65788.9	5.09535e+07	1604.59	2.62836e+08	-2.35634e+08	2.87305e+07	9.98777e+07	-8.01729e+07	1
417		68595.3	71290	4.57589e+07	2694.66	3.69628e+08	-3.47621e+08	2.56771e+07	1.40458e+08	-1.23807e+08	1
418		79493.8	82774.7	5.22186e+07	3280.93	5.67881e+08	-5.39415e+08	2.86011e+07	2.15795e+08	-1.9622e+08	1
419		65980.7	69242.7	7.6425e+07	3261.99	1.02992e+09	-9.77245e+08	4.18728e+07	3.91369e+08	-3.58522e+08	1
420		55429.9	56937.9	6.5363e+07	1507.99	4.60853e+08	-4.19242e+08	3.60233e+07	1.75124e+08	-1.48127e+08	1
421		56322.3	57838.8	5.40178e+07	1516.5	3.06774e+08	-2.76508e+08	3.0109e+07	1.16574e+08	-9.54907e+07	1
422		60367.9	62757.8	5.43735e+07	2389.9	5.50112e+08	-5.1949e+08	3.0346e+07	2.09042e+08	-1.87722e+08	1
423		72912	76205.5	5.8894e+07	3293.57	5.17282e+08	-4.8214e+08	3.26687e+07	1.96567e+08	-1.72924e+08	1
424		73972.6	77230.3	5.0648e+07	3257.69	4.87961e+08	-4.61065e+08	2.79434e+07	1.85425e+08	-1.66507e+08	1
425		51090.4	52338.6	7.19497e+07	1248.26	4.7997e+08	-4.31772e+08	3.96039e+07	1.82389e+08	-1.5181e+08	1
426		59158.1	60951	5.02045e+07	1792.87	3.87903e+08	-3.6145e+08	2.75363e+07	1.47403e+08	-1.28893e+08	1
427		52859.9	54510	5.07614e+07	1650.07	3.66706e+08	-3.39696e+08	2.8369e+07	1.39348e+08	-1.20005e+08	1
428		61137	62644.6	3.9734e+07	1507.64	1.88827e+08	-1.72845e+08	2.18494e+07	7.17543e+07	-5.89306e+07	1
429		53795.5	55834.2	4.21003e+07	2038.68	3.8681e+08	-3.68461e+08	2.349e+07	1.46988e+08	-1.32523e+08	1
430		62917.8	64577.9	5.00853e+07	1660.07	2.70406e+08	-2.44072e+08	2.80082e+07	1.02754e+08	-8.37716e+07	1
431		55718.3	57291.8	6.222e+07	1573.43	4.07049e+08	-3.68581e+08	3.45317e+07	1.54679e+08	-1.29173e+08	1
432		70814.1	72357.3	5.54585e+07	1543.25	2.87229e+08	-2.55523e+08	3.04558e+07	1.09147e+08	-8.77171e+07	1
433		66193.8	67728.2	5.753e+07	1534.38	2.79168e+08	-2.4539e+08	3.19372e+07	1.06084e+08	-8.31723e+07	1
434		58594.9	60778.6	5.41597e+07	2183.75	5.37122e+08	-5.06714e+08	3.00853e+07	2.04106e+08	-1.83047e+08	1
435		57755.5	59088.6	6.88822e+07	1333.12	4.01821e+08	-3.5669e+08	3.84111e+07	1.52692e+08	-1.23306e+08	1
436		55847.3	57544.6	4.61525e+07	1697.31	3.61598e+08	-3.39197e+08	2.57827e+07	1.37407e+08	-1.2065e+08	1
437		55731.6	57035.4	4.31473e+07	1303.74	1.95875e+08	-1.7648e+08	2.41431e+07	7.44325e+07	-5.93151e+07	1
438		54364.1	55376	4.5959e+07	1011.85	2.10923e+08	-1.88716e+08	2.54737e+07	8.01508e+07	-6.37027e+07	1
439		61990	63485.3	4.81523e+07	1495.26	2.28715e+08	-2.04315e+08	2.70121e+07	8.69117e+07	-6.89253e+07	1
440		53733.8	55107.4	4.49764e+07	1373.62	2.50522e+08	-2.29297e+08	2.53021e+07	9.51983e+07	-7.89219e+07	1
441		75701.8	78191.4	4.22207e+07	2489.55	2.56894e+08	-2.38425e+08	2.36218e+07	9.76198e+07	-8.30237e+07	1
442		61870.1	64381.1	5.97989e+07	2510.95	5.198e+08	-4.83753e+08	3.29296e+07	1.97524e+08	-1.7362e+08	1
443		55449	57466.6	4.1696e+07	2017.61	3.30815e+08	-3.12871e+08	2.34615e+07	1.2571e+08	-1.11274e+08	1
444		72954.6	74587.9	4.29243e+07	1633.29	2.27853e+08	-2.08681e+08	2.38729e+07	8.65842e+07	-7.1737e+07	1
445		76764.5	79042.7	4.23741e+07	2278.12	2.22146e+08	-2.03524e+08	2.35177e+07	8.44155e+07	-6.99235e+07	1
446		65711.1	67508.4	4.3384e+07	1797.27	2.78657e+08	-2.59024e+08	2.42556e+07	1.0589e+08	-9.06596e+07	1
447		59765.2	61642.9	5.61459e+07	1877.64	4.26281e+08	-3.93887e+08	3.12409e+07	1.61987e+08	-1.39772e+08	1
448		88383.9	90964.9	5.70179e+07	2581.01	3.73416e+08	-3.4015e+08	3.1784e+07	1.41898e+08	-1.1914e+08	1
449		59539.6	61366	4.8892e+07	1826.43	3.06801e+08	-2.81661e+08	2.70427e+07	1.16585e+08	-9.85675e+07	1
450		49545.1	50772.6	5.9397e+07	1227.48	4.38732e+08	-4.03087e+08	3.29736e+07	1.66718e+08	-1.4277e+08	1
451		48775.3	50176.3	4.14195e+07	1400.97	2.43779e+08	-2.26112e+08	2.34149e+07	9.26361e+07	-7.82468e+07	1
452		69606	71173.2	4.97996e+07	1567.26	2.14732e+08	-1.88684e+08	2.77162e+07	8.1598e+07	-6.29075e+07	1
453		54122.5	56192.1	4.43494e+07	2069.56	3.70319e+08	-3.49721e+08	2.48568e+07	1.40721e+08	-1.2489e+08	1
454		47692.1	48396.6	4.23221e+07	704.518	1.52218e+08	-1.33648e+08	2.35626e+07	5.78429e+07	-4.33059e+07	1
455		66125.1	68821.2	5.69086e+07	2696.08	4.54047e+08	-4.2089e+08	3.14856e+07	1.72538e+08	-1.50078e+08	1
456		76918.9	80704	6.66911e+07	3785.04	6.63075e+08	-6.20136e+08	3.70113e+07	2.51969e+08	-2.23983e+08	1
457		67512.9	69317.5	6.103e+07	1804.62	4.14049e+08	-3.76771e+08	3.34938e+07	1.57339e+08	-1.32871e+08	1
458		57613.1	58985.9	4.98844e+07	1372.83	2.27834e+08	-2.01702e+08	2.77373e+07	8.6577e+07	-6.78654e+07	1
459		57005.7	59383.9	5.89185e+07	2378.18	8.12536e+08	-7.77369e+08	3.27623e+07	3.08764e+08	-2.85027e+08	1
460		52056	53601	6.20687e+07	1544.96	4.44916e+08	-4.06599e+08	3.42323e+07	1.69068e+08	-1.43861e+08	1
461		85660.3	88655	4.52215e+07	2994.73	2.98184e+08	-2.76714e+08	2.51026e+07	1.1331e+08	-9.72329e+07	1
462		53821.4	55980.9	5.2412e+07	2159.51	4.73589e+08	-4.44929e+08	2.90042e+07	1.79964e+08	-1.59985e+08	1
463		82123.3	84716	4.92739e+07	2592.65	3.45825e+08	-3.20303e+08	2.72809e+07	1.31413e+08	-1.13158e+08	1
464		52505.8	54566.4	4.25252e+07	2060.62	4.0989e+08	-3.91116e+08	2.36277e+07	1.55758e+08	-1.41156e+08	1
465		86154.4	89346.5	4.35598e+07	3192.11	2.56557e+08	-2.36749e+08	2.418e+07	9.74917e+07	-8.23374e+07	1
466		64693.9	66625.9	4.81748e+07	1931.97	3.14567e+08	-2.90144e+08	2.70101e+07	1.19535e+08	-1.01551e+08	1
467		71192.6	75288.9	4.21555e+07	4096.26	5.40363e+08	-5.21959e+08	2.3493e+07	2.05338e+08	-1.9087e+08	1
468		55811.6	57882.2	5.64954e+07	2070.6	4.45772e+08	-4.13029e+08	3.14123e+07	1.69393e+08	-1.47007e+08	1
469		68128.9	70088.7	4.51179e+07	1959.79	2.60594e+08	-2.39228e+08	2.52117e+07	9.90259e+07	-8.28399e+07	1
470		50412.5	51542.2	5.26339e+07	1129.64	3.29051e+08	-3.00169e+08	2.93653e+07	1.25039e+08	-1.047e+08	1
471		51873.7	54010.2	4.61479e+07	2136.51	4.22553e+08	-4.00157e+08	2.52412e+07	1.6057e+08	-1.44355e+08	1
472		49937.3	51094.9	4.26069e+07	1157.63	2.43638e+08	-2.24783e+08	2.37118e+07	9.25826e+07	-7.78965e+07	1
473		82996.6	87208.7	4.20251e+07	4212.14	4.29675e+08	-4.11402e+08	2.36968e+07	1.63277e+08	-1.48605e+08	1
474		61658.7	62535.2	4.90139e+07	876.515	1.48709e+08	-1.23446e+08	2.73407e+07	5.65092e+07	-3.81942e+07	1
475		54731	56180.2	4.44283e+07	1449.21	2.41485e+08	-2.20809e+08	2.46237e+07	9.17644e+07	-7.61663e+07	1
476		50973.8	52453.6	5.86606e+07	1479.78	3.90382e+08	-3.55474e+08	3.25503e+07	1.48345e+08	-1.24821e+08	1
477		56859.6	59309.1	4.70082e+07	2449.53	5.45219e+08	-5.21963e+08	2.64978e+07	2.07183e+08	-1.89711e+08	1
478		54535.1	56592.1	5.40308e+07	2056.99	5.29683e+08	-4.99404e+08	2.96427e+07	2.01279e+08	-1.80663e+08	1
479		64304.1	65739.8	4.97664e+07	1435.64	2.90915e+08	-2.649e+08	2.78258e+07	1.10548e+08	-9.17475e+07	1
480		77940	80848.7	6.56014e+07	2908.71	5.75905e+08	-5.34055e+08	3.63349e+07	2.18844e+08	-1.91535e+08	1
481		79844.8	83447.2	4.53756e+07	3602.35	4.25275e+08	-4.03651e+08	2.54565e+07	1.61604e+08	-1.45174e+08	1
482		73131.4	75609.3	5.04664e+07	2477.9	4.14595e+08	-3.8788e+08	2.83654e+07	1.57546e+08	-1.38206e+08	1
483		59319.9	60669.2	5.56322e+07	1349.36	2.90888e+08	-2.59008e+08	3.10579e+07	1.10538e+08	-8.85054e+07	1
484		65223.9	67111.2	4.94085e+07	1887.31	3.15689e+08	-2.90032e+08	2.72096e+07	1.19962e+08	-1.01778e+08	1
485		51433.8	53034.3	4.87535e+07	1600.5	3.98231e+08	-3.73229e+08	2.69738e+07	1.51328e+08	-1.3338e+08	1
486		57419.2	59085.7	3.95233e+07	1666.54	2.19116e+08	-2.03345e+08	2.2285e+07	8.32642e+07	-7.00049e+07	1
487		67041.7	68814.7	5.65426e+07	1773.04	3.27028e+08	-2.94237e+08	3.14401e+07	1.24271e+08	-1.01856e+08	1
488		74093.8	76925.5	4.47191e+07	2831.71	3.66817e+08	-3.4585e+08	2.51955e+07	1.39391e+08	-1.23221e+08	1
489		60051.1	62114.1	4.31381e+07	2062.99	2.68557e+08	-2.49171e+08	2.41902e+07	1.02052e+08	-8.68872e+07	1
490		51204	52929.6	5.16371e+07	1725.59	4.25766e+08	-3.97881e+08	2.86175e+07	1.61791e+08	-1.42199e+08	1
491		68596.3	71100.3	6.55224e+07	2503.97	5.31638e+08	-4.89868e+08	3.59653e+07	2.02023e+08	-1.75083e+08	1
492		71425.5	74034.8	5.63378e+07	2609.29	4.50699e+08	-4.18113e+08	3.17211e+07	1.71266e+08	-1.4857e+08	1
493		49435.7	50893.9	5.44122e+07	1458.18	4.19897e+08	-3.89236e+08	3.00248e+07	1.59561e+08	-1.38562e+08	1
494		81159.8	83345.8	4.32566e+07	2186.08	2.22102e+08	-2.02597e+08	2.38811e+07	8.43988e+07	-6.95434e+07	1
495		66543.2	68516.9	6.50151e+07	1973.67	4.68271e+08	-4.27008e+08	3.56982e+07	1.77943e+08	-1.5127e+08	1
496		85323.7	87486.7	5.43911e+07	2163.03	2.90858e+08	-2.60218e+08	3.0381e+07	1.10526e+08	-8.91707e+07	1
497		58156.8	59645.3	4.77087e+07	1488.56	3.01107e+08	-2.7715e+08	2.64387e+07	1.14421e+08	-9.70076e+07	1
498		76036	78998.5	4.30561e+07	2962.53	3.26559e+08	-3.07255e+08	2.41785e+07	1.24093e+08	-1.0894e+08	1
499		78240.9	80639.2	4.29292e+07	2398.36	2.79539e+08	-2.60361e+08	2.39341e+07	1.06225e+08	-9.13163e+07	1
500		58053.6	60171.5	3.83795e+07	2117.9	3.39542e+08	-3.24914e+08	2.10496e+07	1.29026e+08	-1.17002e+08	1
501		68779.4	70762.8	5.92315e+07	1983.41	3.61932e+08	-3.26452e+08	3.27655e+07	1.37534e+08	-1.13794e+08	1
502		56092.7	58340.4	4.13844e+07	2247.69	3.57017e+08	-3.39385e+08	2.29407e+07	1.35667e+08	-1.21752e+08	1
503		70982.3	73074.4	4.34717e+07	2092.09	2.77106e+08	-2.57386e+08	2.41261e+07	1.053e+08	-9.01997e+07	1
504		89288.6	93306.5	3.96454e+07	4017.95	2.85439e+08	-2.69545e+08	2.19891e+07	1.08467e+08	-9.55034e+07	1
505		70759.3	73006.1	4.57566e+07	2246.8	2.83033e+08	-2.61028e+08	2.57962e+07	1.07552e+08	-9.07819e+07	1
506		49332	50541.7	6.90531e+07	1209.75	4.74731e+08	-4.2943e+08	3.83621e+07	1.80398e+08	-1.51061e+08	1
507		66865.6	70157.3	4.43135e+07	3291.66	4.67806e+08	-4.47244e+08	2.42959e+07	1.77766e+08	-1.62496e+08	1
508		59839.4	61546.1	6.57837e+07	1706.73	4.95145e+08	-4.53113e+08	3.62452e+07	1.88155e+08	-1.60935e+08	1
509		55372.3	57204.2	3.88034e+07	1831.92	2.819e+08	-2.66848e+08	2.15019e+07	1.07122e+08	-9.46456e+07	1
510		53745	55443.1	5.99652e+07	1698.14	5.09278e+08	-4.73065e+08	3.34771e+07	1.93526e+08	-1.69074e+08	1
511		49689.7	50484.7	4.39684e+07	794.998	1.50822e+08	-1.30605e+08	2.47095e+07	5.73123e+07	-4.16285e+07	1
512		58211.8	59999.5	6.62518e+07	1787.69	5.72653e+08	-5.30153e+08	3.6747e+07	2.17608e+08	-1.89887e+08	1
513		79852.5	82196.6	4.44695e+07	2344.11	2.6358e+08	-2.42863e+08	2.44941e+07	1.00161e+08	-8.46921e+07	1
514		70737	72364.4	5.5394e+07	1627.45	2.42438e+08	-2.10796e+08	3.07462e+07	9.21266e+07	-7.04061e+07	1
515		61325.1	63094.5	4.86751e+07	1769.4	3.37362e+08	-3.12439e+08	2.70362e+07	1.28198e+08	-1.10187e+08	1
516		59027.3	61193.2	5.43524e+07	2165.88	4.20046e+08	-3.89445e+08	3.05823e+07	1.59618e+08	-1.38061e+08	1
517		66021.3	68056.5	4.30601e+07	2035.29	2.50304e+08	-2.30996e+08	2.39305e+07	9.51156e+07	-8.02108e+07	1
518		64473.8	66184.8	4.44817e+07	1710.97	2.47797e+08	-2.27067e+08	2.49777e+07	9.41629e+07	-7.82109e+07	1
519		57838	59782.6	4.54991e+07	1944.64	3.5305e+08	-3.31303e+08	2.5515e+07	1.34159e+08	-1.1767e+08	1
520		56560.1	57977.5	4.29181e+07	1417.38	2.9141e+08	-2.72243e+08	2.36201e+07	1.10736e+08	-9.61412e+07	1
521		53428.4	54855.3	6.22185e+07	1426.89	4.61379e+08	-4.22912e+08	3.42084e+07	1.75324e+08	-1.50141e+08	1
522		66791.8	68205.5	6.3542e+07	1413.72	2.85605e+08	-2.45815e+08	3.48268e+07	1.0853e+08	-8.27288e+07	1
523		62223.4	64775.2	5.02458e+07	2551.76	4.69624e+08	-4.4313e+08	2.80349e+07	1.78457e+08	-1.59448e+08	1
524		68056.8	70515	4.81751e+07	2458.27	3.4644e+08	-3.22017e+08	2.66053e+07	1.31647e+08	-1.14068e+08	1
525		46738.1	47736.8	4.31907e+07	998.698	2.29426e+08	-2.09987e+08	2.37809e+07	8.71819e+07	-7.24266e+07	1
526		71984	73935.6	4.89455e+07	1951.56	2.74764e+08	-2.4957e+08	2.69576e+07	1.0441e+08	-8.64784e+07	1
527		66608.2	69441.6	4.54997e+07	2833.37	4.50549e+08	-4.28801e+08	2.53214e+07	1.71209e+08	-1.54913e+08	1
528		56066.3	58264.3	6.81441e+07	2198.03	6.66103e+08	-6.21711e+08	3.76503e+07	2.53119e+08	-2.24495e+08	1
529		56603.6	59156.6	4.1603e+07	2552.98	4.28315e+08	-4.10464e+08	2.31962e+07	1.6276e+08	-1.48589e+08	1
530		58645.3	60536	4.42766e+07	1890.66	3.20398e+08	-2.99873e+08	2.41343e+07	1.21751e+08	-1.06642e+08	1
531		84248.3	86956.2	4.12282e+07	2707.86	2.34257e+08	-2.16781e+08	2.30574e+07	8.90178e+07	-7.49862e+07	1
532		57040.6	58971.4	3.95482e+07	1930.88	2.70411e+08	-2.54615e+08	2.1902e+07	1.02756e+08	-8.98799e+07	1
533		63139.4	65572.2	5.11252e+07	2432.73	4.70783e+08	-4.4341e+08	2.84178e+07	1.78898e+08	-1.59506e+08	1
534		66640.7	68355.4	6.464e+07	1714.74	3.87403e+08	-3.46515e+08	3.61108e+07	1.47213e+08	-1.20128e+08	1
535		60876.5	62545.9	5.46618e+07	1669.45	2.76856e+08	-2.45946e+08	2.99892e+07	1.05205e+08	-8.42417e+07	1
536		47841.9	48852	4.89111e+07	1010.15	2.428e+08	-2.1764e+08	2.69098e+07	9.22639e+07	-7.43798e+07	1
537		80766.6	83045.1	4.71131e+07	2278.46	2.68955e+08	-2.45593e+08	2.63045e+07	1.02203e+08	-8.4924e+07	1
538		53065.9	54815.5	4.25334e+07	1749.61	3.14745e+08	-2.95964e+08	2.36572e+07	1.19603e+08	-1.04972e+08	1
539		73340.4	75391.2	4.48345e+07	2050.72	2.62247e+08	-2.41165e+08	2.46706e+07	9.9654e+07	-8.40092e+07	1
540		49557.3	51202.1	5.63193e+07	1644.83	5.63076e+08	-5.30509e+08	3.12294e+07	2.13969e+08	-1.91765e+08	1
541		62280.4	63658	4.09186e+07	1377.59	2.05842e+08	-1.88676e+08	2.27149e+07	7.82201e+07	-6.4531e+07	1
542		52495.5	54037.5	4.97163e+07	1542.05	3.61458e+08	-3.35493e+08	2.77078e+07	1.37354e+08	-1.18672e+08	1
543		49159.9	50825.9	4.7127e+07	1666	3.28916e+08	-3.05541e+08	2.63674e+07	1.24988e+08	-1.07646e+08	1
544		69324.4	71440.6	5.23016e+07	2116.21	3.20697e+08	-2.92147e+08	2.88572e+07	1.21865e+08	-1.02033e+08	1
545		51216.2	52304.3	4.55297e+07	1088.05	2.3882e+08	-2.17042e+08	2.4891e+07	9.07515e+07	-7.48862e+07	1
546		62550.3	64155.5	4.98804e+07	1605.16	3.11163e+08	-2.85034e+08	2.77113e+07	1.18242e+08	-9.95562e+07	1
547		53673.2	55412.8	5.31195e+07	1739.62	5.73214e+08	-5.43846e+08	2.96484e+07	2.17821e+08	-1.97199e+08	1
548		50712.5	51860.9	5.45722e+07	1148.39	3.11938e+08	-2.81118e+08	3.02339e+07	1.18536e+08	-9.73282e+07	1
549		54713.9	55976.4	5.73996e+07	1262.51	2.74482e+08	-2.40834e+08	3.16359e+07	1.04303e+08	-8.1693e+07	1
550		51771.4	53189.7	6.60875e+07	1418.37	4.67954e+08	-4.25619e+08	3.63066e+07	1.77823e+08	-1.50542e+08	1
551		56396	57780	4.25566e+07	1384.02	2.34629e+08	-2.15824e+08	2.35687e+07	8.9159e+07	-7.46161e+07	1
552		87484.5	91010.9	4.30626e+07	3526.46	3.19604e+08	-3.00293e+08	2.41105e+07	1.21449e+08	-1.06365e+08	1
553		53886.9	54907.1	4.06447e+07	1020.17	1.51261e+08	-1.34368e+08	2.25243e+07	5.74791e+07	-4.39806e+07	1
554		57936.8	58910.9	4.84124e+07	974.13	1.75493e+08	-1.50832e+08	2.70423e+07	6.66872e+07	-4.86706e+07	1
555		56887.3	57895.8	4.43353e+07	1008.51	1.72274e+08	-1.5169e+08	2.48147e+07	6.54641e+07	-4.9675e+07	1
556		76211.4	78918.6	4.15489e+07	2707.29	2.91904e+08	-2.74107e+08	2.32782e+07	1.10923e+08	-9.66709e+07	1
557		54225.5	56249.2	5.18314e+07	2023.68	3.97712e+08	-3.69633e+08	2.9021e+07	1.51131e+08	-1.31135e+08	1
558		60048.4	61974	6.53506e+07	1925.64	5.90933e+08	-5.49334e+08	3.63881e+07	2.24555e+08	-1.97192e+08	1
559		61597	63252.8	4.77019e+07	1655.78	3.03805e+08	-2.79855e+08	2.65574e+07	1.15446e+08	-9.79141e+07	1
560		67528.6	69383.7	4.86072e+07	1855.11	3.24238e+08	-2.99382e+08	2.7198e+07	1.2321e+08	-1.05038e+08	1
561		67559.4	70733	4.47209e+07	3173.66	4.55258e+08	-4.34289e+08	2.51064e+07	1.72998e+08	-1.56917e+08	1
562		54617.1	56642.6	4.06265e+07	2025.49	3.49771e+08	-3.32896e+08	2.26153e+07	1.32913e+08	-1.19323e+08	1
563		64546	67495.4	4.3385e+07	2949.4	4.05528e+08	-3.85895e+08	2.39988e+07	1.54101e+08	-1.39128e+08	1
564		53310	54502.8	4.27423e+07	1192.81	2.2377e+08	-2.04779e+08	2.33966e+07	8.50326e+07	-7.06616e+07	1
565		57261.5	59579.6	4.41771e+07	2318.08	3.89357e+08	-3.68932e+08	2.44825e+07	1.47956e+08	-1.32499e+08	1
566		50420.6	51461.3	4.59783e+07	1040.66	2.39914e+08	-2.17688e+08	2.54798e+07	9.11674e+07	-7.47133e+07	1
567		62779.2	65454	4.67732e+07	2674.8	4.01848e+08	-3.78826e+08	2.5938e+07	1.52702e+08	-1.3579e+08	1
568		58559.2	60663.1	5.71308e+07	2103.94	5.01562e+08	-4.68183e+08	3.20932e+07	1.90594e+08	-1.67526e+08	1
569		65194.6	67004.4	5.68968e+07	1809.79	3.36719e+08	-3.03574e+08	3.16544e+07	1.27953e+08	-1.05325e+08	1
570		59386	60817	4.54982e+07	1431.03	2.61674e+08	-2.39927e+08	2.55492e+07	9.9436e+07	-8.29125e+07	1
571		64454.7	66883	5.01144e+07	2428.37	4.71848e+08	-4.45485e+08	2.79906e+07	1.79302e+08	-1.60337e+08	1
572		63385.7	65127	6.84257e+07	1741.31	3.854e+08	-3.40726e+08	3.79615e+07	1.46452e+08	-1.17516e+08	1
573		69107.2	71085.7	6.48872e+07	1978.46	4.9207e+08	-4.50935e+08	3.61087e+07	1.86987e+08	-1.59904e+08	1
574		55538.8	58150.8	4.24544e+07	2611.98	4.11787e+08	-3.93085e+08	2.38137e+07	1.56479e+08	-1.41691e+08	1
575		53058.9	55150.5	5.07884e+07	2091.58	4.90232e+08	-4.63196e+08	2.76797e+07	1.86288e+08	-1.67634e+08	1
576		61940.5	63456.4	4.236e+07	1515.93	1.89513e+08	-1.70905e+08	2.36354e+07	7.2015e+07	-5.74053e+07	1
577		55245.1	56590.1	4.09073e+07	1344.98	2.47885e+08	-2.30729e+08	2.2788e+07	9.41962e+07	-8.04339e+07	1
578		61286.4	62958.5	3.89382e+07	1672.04	2.28478e+08	-2.13292e+08	2.15205e+07	8.68217e+07	-7.43269e+07	1
579		63478.2	65298.5	4.20443e+07	1820.39	2.21774e+08	-2.03482e+08	2.33147e+07	8.42743e+07	-6.99852e+07	1
580		63339.7	64940.5	4.78836e+07	1600.86	2.63678e+08	-2.39546e+08	2.6132e+07	1.00198e+08	-8.30913e+07	1
581		57406.8	59134.9	4.86995e+07	1728.08	4.08722e+08	-3.83774e+08	2.75029e+07	1.55314e+08	-1.36837e+08	1
582		58034.2	59263.8	4.30046e+07	1229.58	1.89887e+08	-1.70634e+08	2.37334e+07	7.21571e+07	-5.74494e+07	1
583		63926.6	66109.6	4.32533e+07	2183.05	2.94879e+08	-2.75378e+08	2.37919e+07	1.12054e+08	-9.7288e+07	1
584		61495.5	63002.4	4.72429e+07	1506.91	2.35966e+08	-2.12475e+08	2.62796e+07	8.96671e+07	-7.24132e+07	1
585		73718	77121.2	4.27353e+07	3403.17	3.59281e+08	-3.40297e+08	2.36787e+07	1.36527e+08	-1.21874e+08	1
586		66205.2	68279.1	4.50812e+07	2073.83	3.09266e+08	-2.87937e+08	2.51221e+07	1.17521e+08	-1.01425e+08	1
587		65071.5	66925.6	4.88412e+07	1854.04	3.35545e+08	-3.10456e+08	2.67374e+07	1.27507e+08	-1.09795e+08	1
588		68857.1	70949.8	4.58133e+07	2092.62	3.42992e+08	-3.20931e+08	2.55404e+07	1.30337e+08	-1.13822e+08	1
589		59783	61200.4	4.45988e+07	1417.48	2.38859e+08	-2.18012e+08	2.48976e+07	9.07664e+07	-7.48945e+07	1
590		67392.3	69335.5	5.25811e+07	1943.19	3.6186e+08	-3.33031e+08	2.92468e+07	1.37507e+08	-1.17286e+08	1
591		90902.8	94214	4.5964e+07	3311.13	3.1423e+08	-2.92018e+08	2.56916e+07	1.19407e+08	-1.02741e+08	1
592		57594.6	59850.6	5.62266e+07	2255.97	5.99138e+08	-5.66663e+08	3.11981e+07	2.27672e+08	-2.055e+08	1
593		55378.4	56894.3	4.55409e+07	1515.97	2.92243e+08	-2.70454e+08	2.50151e+07	1.11052e+08	-9.50629e+07	1
594		51442	53129.7	4.11669e+07	1687.67	2.83811e+08	-2.66396e+08	2.27146e+07	1.07848e+08	-9.41593e+07	1
595		58444.5	60577.5	5.42094e+07	2132.95	4.52154e+08	-4.21697e+08	2.99902e+07	1.71819e+08	-1.50854e+08	1
596		61392.2	63347	6.19135e+07	1954.77	4.20511e+08	-3.8235e+08	3.46009e+07	1.59794e+08	-1.34219e+08	1
597		57515.9	59334.2	4.16615e+07	1818.37	2.8621e+08	-2.68301e+08	2.33357e+07	1.0876e+08	-9.445e+07	1
598		57551.5	58912.1	4.40466e+07	1360.62	2.01271e+08	-1.80976e+08	2.42867e+07	7.64829e+07	-6.1222e+07	1
599		65141	66500.1	5.15142e+07	1359.06	2.22284e+08	-1.94521e+08	2.86062e+07	8.44678e+07	-6.48873e+07	1
600		81087.3	83354.1	5.7558e+07	2266.82	3.48935e+08	-3.15129e+08	3.20186e+07	1.32595e+08	-1.09602e+08	1
601		58885.3	60175.2	5.17282e+07	1289.89	2.58361e+08	-2.30385e+08	2.8591e+07	9.81772e+07	-7.86118e+07	1
602		78175.5	80289.3	5.96753e+07	2113.87	3.0567e+08	-2.69747e+08	3.33698e+07	1.16155e+08	-9.18106e+07	1
603		58961.5	60316.1	6.32635e+07	1354.55	3.47842e+08	-3.0833e+08	3.46626e+07	1.3218e+08	-1.06543e+08	1
604		86964.8	90986.9	6.45918e+07	4022.05	6.25021e+08	-5.84181e+08	3.61681e+07	2.37508e+08	-2.10366e+08	1
605		50916.6	52290.1	4.39928e+07	1373.52	3.05303e+08	-2.85062e+08	2.45648e+07	1.16015e+08	-1.00476e+08	1
606		61532.7	63447.2	5.91455e+07	1914.52	4.79169e+08	-4.43775e+08	3.29866e+07	1.82084e+08	-1.58123e+08	1
607		74210.4	76462.3	4.19648e+07	2251.87	2.65596e+08	-2.47383e+08	2.33869e+07	1.00926e+08	-8.65651e+07	1
608		55555.5	57374.7	4.61713e+07	1819.21	3.12543e+08	-2.90123e+08	2.53722e+07	1.18766e+08	-1.0242e+08	1
609		80573.1	83650.8	3.93621e+07	3077.68	2.8385e+08	-2.6824e+08	2.15228e+07	1.07863e+08	-9.5366e+07	1
610		60227.8	62207.9	5.03349e+07	1980.1	3.31323e+08	-3.0474e+08	2.79954e+07	1.25903e+08	-1.06933e+08	1
611		70301	72924	5.77798e+07	2623.04	5.20756e+08	-4.86728e+08	3.20104e+07	1.97887e+08	-1.74903e+08	1
612		55945.2	57584.5	4.34451e+07	1639.35	3.21127e+08	-3.01434e+08	2.41488e+07	1.22028e+08	-1.06905e+08	1
613		80349.3	83993.2	5.24748e+07	3643.89	4.42865e+08	-4.14142e+08	2.91687e+07	1.68289e+08	-1.48146e+08	1
614		75994.7	79393.8	4.26691e+07	3399.07	4.71723e+08	-4.52806e+08	2.33854e+07	1.79255e+08	-1.64895e+08	1
615		69051.5	71156.5	4.19149e+07	2104.92	2.79618e+08	-2.61455e+08	2.3211e+07	1.06255e+08	-9.20695e+07	1
616		61680	63387.8	4.41705e+07	1707.84	2.51954e+08	-2.31535e+08	2.41381e+07	9.57425e+07	-8.06301e+07	1
617		60930.7	62484	6.25714e+07	1553.35	3.5025e+08	-3.11431e+08	3.48901e+07	1.33095e+08	-1.07231e+08	1
618		64909.4	67434.8	4.5683e+07	2525.37	3.85284e+08	-3.63353e+08	2.55702e+07	1.46408e+08	-1.29863e+08	1
619		64538.1	67221.5	6.14662e+07	2683.31	5.46648e+08	-5.08933e+08	3.43098e+07	2.07726e+08	-1.82442e+08	1
620		70277.8	74157	6.178e+07	3879.17	6.82037e+08	-6.44009e+08	3.42738e+07	2.59174e+08	-2.33926e+08	1
621		80995.5	84117.2	6.6756e+07	3121.66	5.71998e+08	-5.28994e+08	3.68355e+07	2.17359e+08	-1.89549e+08	1
622		68069.6	70693.3	6.31593e+07	2623.76	5.11382e+08	-4.71975e+08	3.46683e+07	1.94325e+08	-1.68683e+08	1
623		71049.4	72844.9	4.76775e+07	1795.54	3.03324e+08	-2.79399e+08	2.62594e+07	1.15263e+08	-9.80296e+07	1
624		50786.4	52630.9	4.34883e+07	1844.5	3.82074e+08	-3.62338e+08	2.40841e+07	1.45188e+08	-1.3013e+08	1
625		57920	59915.8	5.00326e+07	1995.78	3.79486e+08	-3.53205e+08	2.78332e+07	1.44205e+08	-1.25397e+08	1
626		54056.7	55630.4	4.70019e+07	1573.72	2.81132e+08	-2.57882e+08	2.62421e+07	1.0683e+08	-8.96139e+07	1
627		80748.6	83397.2	4.26963e+07	2648.59	2.59011e+08	-2.40067e+08	2.38816e+07	9.84243e+07	-8.35684e+07	1
628		56994.9	59316.8	4.04113e+07	2321.9	4.15861e+08	-3.99202e+08	2.22965e+07	1.58027e+08	-1.44757e+08	1
629		68873.2	71488.2	5.3313e+07	2614.93	3.92438e+08	-3.62877e+08	2.93118e+07	1.49126e+08	-1.2884e+08	1
630		53640.2	56122.3	4.78747e+07	2482.11	4.84921e+08	-4.60798e+08	2.66163e+07	1.8427e+08	-1.66679e+08	1
631		53745.7	55735.2	4.55198e+07	1989.53	4.17257e+08	-3.95489e+08	2.54021e+07	1.58558e+08	-1.42181e+08	1
632		51630.1	53541.2	5.72677e+07	1911.06	4.84513e+08	-4.50997e+08	3.18711e+07	1.84115e+08	-1.6127e+08	1
633		54060.7	56026.3	4.84518e+07	1965.63	4.10548e+08	-3.85848e+08	2.68449e+07	1.56008e+08	-1.38189e+08	1
634		57009.8	59316.1	6.38212e+07	2306.25	7.76486e+08	-7.36417e+08	3.53695e+07	2.95065e+08	-2.68721e+08	1
635		58325.3	59628.3	6.13837e+07	1303.01	3.58337e+08	-3.20705e+08	3.4326e+07	1.36168e+08	-1.10868e+08	1
636		65030.9	67078.7	4.60392e+07	2047.81	3.69278e+08	-3.46991e+08	2.5046e+07	1.40326e+08	-1.24305e+08	1
637		77876.1	80509	5.19371e+07	2632.95	3.3286e+08	-3.04675e+08	2.92023e+07	1.26487e+08	-1.0631e+08	1
638		82805.4	86847.2	5.34328e+07	4041.82	4.70387e+08	-4.40706e+08	2.98384e+07	1.78747e+08	-1.57934e+08	1
639		55757	57027.2	7.36975e+07	1270.16	3.86337e+08	-3.36391e+08	4.09538e+07	1.46808e+08	-1.1488e+08	1
640		54544.7	55845.2	5.04238e+07	1300.46	2.35497e+08	-2.08825e+08	2.77618e+07	8.94889e+07	-7.07528e+07	1
641		60822.1	62446.7	6.42362e+07	1624.59	4.09143e+08	-3.68658e+08	3.5362e+07	1.55474e+08	-1.29138e+08	1
642		55754	57603.2	4.12399e+07	1849.14	2.751e+08	-2.57612e+08	2.30508e+07	1.04538e+08	-9.05129e+07	1
643		77270.2	81246	5.60941e+07	3975.75	6.96934e+08	-6.64592e+08	3.11191e+07	2.64835e+08	-2.42742e+08	1
644		56597.1	58987.4	4.34797e+07	2390.34	4.07718e+08	-3.8799e+08	2.38708e+07	1.54933e+08	-1.40088e+08	1
645		58857.5	60466.5	7.05845e+07	1609.01	4.49086e+08	-4.02253e+08	3.91902e+07	1.70653e+08	-1.40488e+08	1
646		53503.1	54877.7	4.66082e+07	1374.64	2.68382e+08	-2.45525e+08	2.60518e+07	1.01985e+08	-8.4959e+07	1
647		55258.3	56651.5	5.40858e+07	1393.17	3.07548e+08	-2.77214e+08	2.97581e+07	1.16868e+08	-9.61357e+07	1
648		68103.6	70419	3.97116e+07	2315.46	2.2504e+08	-2.09081e+08	2.22841e+07	8.55153e+07	-7.22569e+07	1
649		59952.5	61431.9	6.91268e+07	1479.43	4.00629e+08	-3.55255e+08	3.80034e+07	1.52239e+08	-1.23262e+08	1
650		56607	58405.5	3.75413e+07	1798.52	2.8215e+08	-2.6836e+08	2.06757e+07	1.07217e+08	-9.5567e+07	1
651		57620	59010.9	3.95716e+07	1390.93	1.75026e+08	-1.59207e+08	2.21322e+07	6.65101e+07	-5.34036e+07	1
652		65354	68457	4.35066e+07	3102.95	4.67673e+08	-4.47918e+08	2.42076e+07	1.77716e+08	-1.62534e+08	1
653		48978.7	50345.9	4.56087e+07	1367.22	2.69441e+08	-2.47584e+08	2.52533e+07	1.02388e+08	-8.616e+07	1
654		66681.3	69308.7	4.32455e+07	2627.38	3.54097e+08	-3.34603e+08	2.40206e+07	1.34557e+08	-1.19562e+08	1
655		57451.6	59361.7	5.05665e+07	1910.1	4.31617e+08	-4.04802e+08	2.81128e+07	1.64014e+08	-1.44927e+08	1
656		57390.3	59261.7	5.198e+07	1871.33	4.25421e+08	-3.97193e+08	2.83931e+07	1.6166e+08	-1.42293e+08	1
657		48602.8	49856.2	4.0992e+07	1253.42	2.76676e+08	-2.59436e+08	2.30215e+07	1.05137e+08	-9.11412e+07	1
658		62830.1	64392.9	4.03031e+07	1562.81	1.9028e+08	-1.73729e+08	2.23618e+07	7.23066e+07	-5.89705e+07	1
659		50509.6	51606.3	4.5849e+07	1096.73	2.13566e+08	-1.91468e+08	2.51036e+07	8.11549e+07	-6.5077e+07	1
660		53137.8	55007	4.49612e+07	1869.27	3.74231e+08	-3.53022e+08	2.53595e+07	1.42208e+08	-1.25874e+08	1
661		50117.4	52218.6	4.78567e+07	2101.17	4.08621e+08	-3.84516e+08	2.67415e+07	1.55276e+08	-1.3756e+08	1
662		62278.3	64228.3	4.26862e+07	1949.98	2.8934e+08	-2.70405e+08	2.3258e+07	1.09949e+08	-9.57167e+07	1
663		52818.1	54832.3	4.23396e+07	2014.15	2.97967e+08	-2.7938e+08	2.36435e+07	1.13228e+08	-9.86098e+07	1
664		54866.8	56751.9	4.65181e+07	1885.03	3.63925e+08	-3.41159e+08	2.57773e+07	1.38292e+08	-1.2154e+08	1
665		52746.5	54706.4	4.00522e+07	1959.9	2.65877e+08	-2.49577e+08	2.20417e+07	1.01033e+08	-8.80174e+07	1
666		68495.3	70752.4	4.06728e+07	2257.09	2.87575e+08	-2.70654e+08	2.24597e+07	1.09278e+08	-9.58444e+07	1
667		52227.5	53771.9	4.20268e+07	1544.35	2.28169e+08	-2.09894e+08	2.31055e+07	8.67043e+07	-7.26245e+07	1
668		62487.9	65008.6	4.69619e+07	2520.64	4.17238e+08	-3.94028e+08	2.6283e+07	1.5855e+08	-1.41293e+08	1
669		79442.8	81568.1	4.17743e+07	2125.27	2.05734e+08	-1.87712e+08	2.29019e+07	7.81791e+07	-6.43029e+07	1
670		56584.2	57960.2	6.48768e+07	1376.05	3.74316e+08	-3.33191e+08	3.63067e+07	1.4224e+08	-1.14959e+08	1
671		58534.8	60352.1	5.12834e+07	1817.3	3.42045e+08	-3.14513e+08	2.87916e+07	1.29977e+08	-1.10211e+08	1
672		65868.9	68739.4	4.24159e+07	2870.6	3.82815e+08	-3.64151e+08	2.37435e+07	1.4547e+08	-1.30752e+08	1
673		71549.8	73966.3	6.40178e+07	2416.51	4.53628e+08	-4.13362e+08	3.53595e+07	1.72379e+08	-1.46045e+08	1
674		59242.7	61342.5	4.94827e+07	2099.75	3.30001e+08	-3.0427e+08	2.75981e+07	1.254e+08	-1.06828e+08	1
675		66855.1	68770	4.51744e+07	1914.84	2.29727e+08	-2.08304e+08	2.48562e+07	8.72962e+07	-7.14658e+07	1
676		65001.9	67297.9	5.00493e+07	2296.04	4.16414e+08	-3.90117e+08	2.81787e+07	1.58238e+08	-1.39084e+08	1
677		63374.1	64804.1	5.39531e+07	1430	2.40515e+08	-2.10313e+08	2.96021e+07	9.13956e+07	-7.08192e+07	1
678		62430.4	64159.7	3.88982e+07	1729.28	2.14901e+08	-1.99754e+08	2.15665e+07	8.16623e+07	-6.91215e+07	1
679		64525.9	66179.8	4.11764e+07	1653.85	2.11573e+08	-1.94148e+08	2.27782e+07	8.03976e+07	-6.66451e+07	1
680		52060.2	54242.8	4.25205e+07	2182.63	3.78618e+08	-3.59849e+08	2.35266e+07	1.43875e+08	-1.29374e+08	1
681		58440.1	60490.1	4.89717e+07	2050.03	4.01244e+08	-3.76024e+08	2.70726e+07	1.52473e+08	-1.34426e+08	1
682		53070.4	54314.5	6.49149e+07	1244.16	3.74563e+08	-3.334e+08	3.62003e+07	1.42334e+08	-1.15159e+08	1
683		56589.4	58845.8	5.11103e+07	2256.32	5.35717e+08	-5.08359e+08	2.78814e+07	2.03572e+08	-1.84717e+08	1
684		79709.4	81278.5	4.96117e+07	1569.15	1.72275e+08	-1.46416e+08	2.7369e+07	6.54647e+07	-4.71214e+07	1
685		54240.5	56407.8	4.28131e+07	2167.29	4.56169e+08	-4.37107e+08	2.37193e+07	1.73344e+08	-1.58651e+08	1
686		58733.5	61091.9	4.46762e+07	2358.4	4.00594e+08	-3.79669e+08	2.47736e+07	1.52226e+08	-1.36478e+08	1
687		58846.3	60546.4	4.34366e+07	1700.02	2.68837e+08	-2.49152e+08	2.41592e+07	1.02158e+08	-8.70244e+07	1
688		72940.3	75586.2	5.11293e+07	2645.93	3.8253e+08	-3.55153e+08	2.84143e+07	1.45362e+08	-1.25973e+08	1
689		51454.6	54232.6	4.01705e+07	2778.09	4.39354e+08	-4.22935e+08	2.23608e+07	1.66954e+08	-1.53619e+08	1
690		60600.8	62572.9	4.77145e+07	1972.05	3.96282e+08	-3.7232e+08	2.60807e+07	1.50587e+08	-1.33532e+08	1
691		51883.3	53427.1	4.2065e+07	1543.84	2.64989e+08	-2.46675e+08	2.3391e+07	1.00696e+08	-8.63304e+07	1
692		56120.8	58708.6	4.09789e+07	2587.87	4.50981e+08	-4.33754e+08	2.31827e+07	1.71373e+08	-1.57216e+08	1
693		73049.8	77342.4	4.33196e+07	4292.67	5.17913e+08	-4.98345e+08	2.45016e+07	1.96807e+08	-1.81331e+08	1
694		63674.8	65913.2	4.55919e+07	2238.33	3.16673e+08	-2.94833e+08	2.53322e+07	1.20336e+08	-1.04029e+08	1
695		51758.7	53161.2	4.7314e+07	1402.54	2.77527e+08	-2.53965e+08	2.6415e+07	1.0546e+08	-8.80709e+07	1
696		54865.5	56611.6	4.37272e+07	1746.09	3.0651e+08	-2.86534e+08	2.42627e+07	1.16474e+08	-1.01237e+08	1
697		74919.1	77478.2	4.96961e+07	2559.09	3.55986e+08	-3.30042e+08	2.73841e+07	1.35275e+08	-1.16916e+08	1
698		53476.9	54552.4	6.25059e+07	1075.57	2.86275e+08	-2.47521e+08	3.4556e+07	1.08785e+08	-8.32543e+07	1
699		51278.2	53425.5	4.00972e+07	2147.33	4.42073e+08	-4.25728e+08	2.20758e+07	1.67988e+08	-1.54938e+08	1
700		51306.6	53086.6	6.53333e+07	1780.03	7.2991e+08	-6.88328e+08	3.58342e+07	2.77366e+08	-2.50557e+08	1
701		71148.7	73272.2	4.2338e+07	2123.57	2.9509e+08	-2.76504e+08	2.3089e+07	1.12134e+08	-9.8071e+07	1
702		84541.9	87881.8	5.63747e+07	3339.88	4.92976e+08	-4.60353e+08	3.1397e+07	1.87331e+08	-1.6496e+08	1
703		58744.2	60055.1	4.27991e+07	1310.89	1.43946e+08	-1.24899e+08	2.39242e+07	5.46995e+07	-3.9801e+07	1
704		64955.3	67492.8	4.188e+07	2537.47	3.41172e+08	-3.23043e+08	2.31689e+07	1.29645e+08	-1.15502e+08	1
705		57193.1	58910.1	5.5846e+07	1716.99	4.90502e+08	-4.58408e+08	3.05546e+07	1.86391e+08	-1.64862e+08	1
706		60879.3	62741.2	5.06889e+07	1861.81	3.38043e+08	-3.11106e+08	2.82067e+07	1.28456e+08	-1.09275e+08	1
707		74680	79260.6	4.40091e+07	4580.56	6.4607e+08	-6.25813e+08	2.45401e+07	2.45507e+08	-2.29992e+08	1
708		51029.9	52508.1	6.44766e+07	1478.2	5.78968e+08	-5.38243e+08	3.59071e+07	2.20008e+08	-1.93126e+08	1
709		78881	81410.9	5.96596e+07	2529.97	3.77841e+08	-3.41933e+08	3.29369e+07	1.43579e+08	-1.19668e+08	1
710		63417.4	66030.5	6.68633e+07	2613.17	6.61329e+08	-6.18218e+08	3.71205e+07	2.51305e+08	-2.2321e+08	1
711		87112.7	90789.5	4.57878e+07	3676.75	3.89289e+08	-3.67253e+08	2.53673e+07	1.4793e+08	-1.31588e+08	1
712		56596.2	58073.6	4.52139e+07	1477.45	2.47501e+08	-2.26039e+08	2.52641e+07	9.40503e+07	-7.78118e+07	1
713		69195	71011.3	5.0602e+07	1816.32	2.71912e+08	-2.45062e+08	2.82993e+07	1.03326e+08	-8.40529e+07	1
714		58216.2	60385.9	4.25514e+07	2169.7	3.733e+08	-3.54501e+08	2.35239e+07	1.41854e+08	-1.27356e+08	1
715		64028.3	66014.9	6.62689e+07	1986.59	5.08278e+08	-4.65761e+08	3.70467e+07	1.93146e+08	-1.65125e+08	1
716		57387.4	59330.7	6.13791e+07	1943.28	5.54441e+08	-5.16814e+08	3.37334e+07	2.10688e+08	-1.8598e+08	1
717		61369.3	63141.6	4.61695e+07	1772.34	2.37612e+08	-2.15195e+08	2.55839e+07	9.02927e+07	-7.37344e+07	1
718		67344.8	70122.2	5.44845e+07	2777.4	5.00396e+08	-4.69663e+08	3.02716e+07	1.9015e+08	-1.68904e+08	1
719		79002.7	80637.5	4.84982e+07	1634.86	2.25855e+08	-2.01108e+08	2.66434e+07	8.58248e+07	-6.82071e+07	1
720		52793.6	53563.2	4.70421e+07	769.557	1.50877e+08	-1.27587e+08	2.63528e+07	5.73334e+07	-4.00063e+07	1
721		56536.2	58331.7	4.41734e+07	1795.47	3.67763e+08	-3.47342e+08	2.45941e+07	1.3975e+08	-1.24182e+08	1
722		52188	53185.5	3.85747e+07	997.505	1.63938e+08	-1.49115e+08	2.12701e+07	6.22964e+07	-5.0052e+07	1
723		57218.1	59475.6	4.53275e+07	2257.48	4.0768e+08	-3.86104e+08	2.54077e+07	1.54918e+08	-1.38536e+08	1
724		72982	74866.3	4.41277e+07	1884.26	2.11344e+08	-1.90968e+08	2.46345e+07	8.03106e+07	-6.47018e+07	1
725		78063.1	81152.5	6.47227e+07	3089.35	5.87588e+08	-5.46617e+08	3.59646e+07	2.23283e+08	-1.96344e+08	1
726		60258.2	62229.1	5.29175e+07	1970.89	3.62031e+08	-3.32866e+08	2.9602e+07	1.37572e+08	-1.16996e+08	1
727		55291.4	57090.7	5.45087e+07	1799.31	4.61525e+08	-4.30768e+08	2.98243e+07	1.75379e+08	-1.54581e+08	1
728		58142.4	59733	4.52502e+07	1590.66	3.35954e+08	-3.14456e+08	2.51768e+07	1.27663e+08	-1.11511e+08	1
729		54077.7	55611.1	4.54085e+07	1533.42	3.51155e+08	-3.29498e+08	2.47486e+07	1.33439e+08	-1.17716e+08	1
730		48537.8	49705.3	4.65309e+07	1167.52	2.53728e+08	-2.30949e+08	2.58613e+07	9.64166e+07	-7.95811e+07	1
731		76747.9	79043.3	4.26877e+07	2295.32	2.85901e+08	-2.66965e+08	2.3735e+07	1.08642e+08	-9.39329e+07	1
732		55869.3	57847.2	4.25446e+07	1977.92	3.90775e+08	-3.71982e+08	2.36522e+07	1.48494e+08	-1.33868e+08	1
733		53791	55678.3	4.10368e+07	1887.28	2.72772e+08	-2.55487e+08	2.28967e+07	1.03653e+08	-8.97822e+07	1
734		51936.5	52759	5.23418e+07	822.474	1.7473e+08	-1.4614e+08	2.90785e+07	6.63973e+07	-4.63445e+07	1
735		50850.3	52693.5	4.4255e+07	1843.16	3.42771e+08	-3.22267e+08	2.47679e+07	1.30253e+08	-1.14511e+08	1
736		71389.4	74518.6	4.71613e+07	3129.16	4.05881e+08	-3.82472e+08	2.5924e+07	1.54235e+08	-1.37337e+08	1
737		50377.5	51927.1	5.92303e+07	1549.63	5.0707e+08	-4.71592e+08	3.31973e+07	1.92687e+08	-1.68515e+08	1
738		55970.5	57832.7	4.7918e+07	1862.23	4.02861e+08	-3.78695e+08	2.6579e+07	1.53087e+08	-1.35534e+08	1
739		77405.1	79702.6	4.57003e+07	2297.46	2.97334e+08	-2.75385e+08	2.53589e+07	1.12987e+08	-9.66535e+07	1
740		66340.2	67578.2	4.38456e+07	1237.98	1.64666e+08	-1.44573e+08	2.42717e+07	6.25732e+07	-4.73272e+07	1
741		72225.5	76165.1	4.93076e+07	3939.6	5.13749e+08	-4.88194e+08	2.72408e+07	1.95225e+08	-1.7701e+08	1
742		47128	47986.2	5.01862e+07	858.169	2.27334e+08	-2.00899e+08	2.78878e+07	8.63868e+07	-6.75247e+07	1
743		54524.6	56616.1	5.09518e+07	2091.55	5.02781e+08	-4.75581e+08	2.79685e+07	1.91057e+08	-1.72114e+08	1
744		68357.9	70723.5	7.25728e+07	2365.58	6.72918e+08	-6.24097e+08	4.00586e+07	2.55709e+08	-2.24676e+08	1
745		63737.2	66496.2	4.49423e+07	2758.99	5.23022e+08	-5.01831e+08	2.51112e+07	1.98748e+08	-1.82663e+08	1
746		57210.6	58533.7	4.73555e+07	1323.12	2.50542e+08	-2.26939e+08	2.61389e+07	9.52061e+07	-7.80928e+07	1
747		57134.8	58819.1	4.23618e+07	1684.34	2.55304e+08	-2.36694e+08	2.32891e+07	9.70154e+07	-8.2752e+07	1
748		61050	62653.2	4.84327e+07	1603.22	2.62196e+08	-2.37515e+08	2.6997e+07	9.96343e+07	-8.1663e+07	1
749		68780.7	71353.9	7.13952e+07	2573.13	7.0874e+08	-6.61097e+08	3.95742e+07	2.69321e+08	-2.38773e+08	1
750		58959	61794.2	5.53225e+07	2835.12	6.88581e+08	-6.5701e+08	3.05092e+07	2.61661e+08	-2.40177e+08	1
751		52078.3	54090.2	5.93443e+07	2011.91	5.91234e+08	-5.55642e+08	3.27581e+07	2.24669e+08	-2.00937e+08	1
752		51615	52875	4.01426e+07	1260	2.28163e+08	-2.11772e+08	2.21694e+07	8.6702e+07	-7.35582e+07	1
753		52473.3	53736.5	4.54551e+07	1263.15	2.47751e+08	-2.26048e+08	2.51758e+07	9.41455e+07	-7.79954e+07	1
754		61732.4	63192.2	5.48578e+07	1459.78	2.59691e+08	-2.28585e+08	3.04361e+07	9.86825e+07	-7.72721e+07	1
755		58664.5	60232	5.64486e+07	1567.59	4.11354e+08	-3.78657e+08	3.08919e+07	1.56315e+08	-1.34448e+08	1
756		74167.9	76896.7	4.40809e+07	2728.75	3.53009e+08	-3.3268e+08	2.46368e+07	1.34144e+08	-1.18532e+08	1
757		57618.2	58951.5	6.15768e+07	1333.32	3.88151e+08	-3.50326e+08	3.40029e+07	1.47497e+08	-1.2252e+08	1
758		56313.7	58198.8	4.59872e+07	1885.1	4.1446e+08	-3.92224e+08	2.54167e+07	1.57495e+08	-1.41104e+08	1
759		51488.5	52864.2	4.2677e+07	1375.71	2.3279e+08	-2.13865e+08	2.40753e+07	8.84603e+07	-7.34106e+07	1
760		56892.2	58462.4	4.74646e+07	1570.26	3.0286e+08	-2.79148e+08	2.60073e+07	1.15087e+08	-9.81053e+07	1
761		56411.1	58237.2	4.86986e+07	1826.03	4.19385e+08	-3.94438e+08	2.71217e+07	1.59366e+08	-1.4127e+08	1
762		59900.4	61780.6	4.49876e+07	1880.19	3.30044e+08	-3.08808e+08	2.49399e+07	1.25417e+08	-1.09502e+08	1
763		54414.3	55748.5	4.16078e+07	1334.24	2.28517e+08	-2.10661e+08	2.32677e+07	8.68365e+07	-7.25945e+07	1
764		60632.1	62439.4	4.14164e+07	1807.32	2.53603e+08	-2.35938e+08	2.28895e+07	9.63691e+07	-8.25053e+07	1
765		49238.9	50879.5	4.47866e+07	1640.6	3.10282e+08	-2.89247e+08	2.46387e+07	1.17907e+08	-1.02294e+08	1
766		56657.6	59131.2	4.63685e+07	2473.6	4.4038e+08	-4.17763e+08	2.57633e+07	1.67344e+08	-1.50607e+08	1
767		54023.8	55513.6	5.79752e+07	1489.79	4.22308e+08	-3.88084e+08	3.23234e+07	1.60477e+08	-1.37179e+08	1
768		68686.6	71254.7	4.6025e+07	2568.05	3.48445e+08	-3.26172e+08	2.53108e+07	1.32409e+08	-1.16124e+08	1
769		63843	66106.3	5.07773e+07	2263.26	4.45949e+08	-4.18923e+08	2.83129e+07	1.69461e+08	-1.50173e+08	1
770		51379.1	52616.4	4.51771e+07	1237.24	2.5236e+08	-2.30935e+08	2.49127e+07	9.58969e+07	-8.00099e+07	1
771		53899.1	55430.3	4.90987e+07	1531.11	3.22678e+08	-2.97331e+08	2.75685e+07	1.22618e+08	-1.04075e+08	1
772		61363.2	62663.9	6.30092e+07	1300.71	2.55681e+08	-2.16424e+08	3.47533e+07	9.7159e+07	-7.14314e+07	1
773		54994.6	56608.7	4.295e+07	1614.15	3.00954e+08	-2.81756e+08	2.36927e+07	1.14362e+08	-9.96955e+07	1
774		71039.8	72887.9	5.73867e+07	1848.15	3.0299e+08	-2.69355e+08	3.19472e+07	1.15136e+08	-9.22149e+07	1
775		54592.1	56740.9	5.32009e+07	2148.8	5.94145e+08	-5.64696e+08	2.92928e+07	2.25775e+08	-2.05508e+08	1
776		51174	52967.3	4.20609e+07	1793.34	3.212e+08	-3.02891e+08	2.33736e+07	1.22056e+08	-1.07708e+08	1
777		83619	87467.5	4.04554e+07	3848.49	3.41285e+08	-3.24582e+08	2.24468e+07	1.29688e+08	-1.16267e+08	1
778		56449.9	57875.8	6.80039e+07	1425.84	3.99622e+08	-3.5537e+08	3.78404e+07	1.51856e+08	-1.23042e+08	1
779		54298.2	56259	4.0917e+07	1960.84	2.81622e+08	-2.64457e+08	2.29182e+07	1.07016e+08	-9.31239e+07	1
780		56633.4	58244.4	4.84666e+07	1611.03	3.53113e+08	-3.28398e+08	2.67673e+07	1.34183e+08	-1.16441e+08	1
781		54472.4	56633.8	5.49052e+07	2161.47	5.08356e+08	-4.77203e+08	3.01368e+07	1.93175e+08	-1.72064e+08	1
782		54481	56324.9	4.08739e+07	1843.87	3.25974e+08	-3.08852e+08	2.28827e+07	1.2387e+08	-1.10013e+08	1
783		57476.1	59095.1	5.09884e+07	1618.99	3.57003e+08	-3.29767e+08	2.85172e+07	1.35661e+08	-1.1617e+08	1
784		57356.5	59517.5	4.63142e+07	2160.98	4.09808e+08	-3.87246e+08	2.64029e+07	1.55727e+08	-1.3835e+08	1
785		51834.3	53030.2	4.18537e+07	1195.93	2.59271e+08	-2.41169e+08	2.29786e+07	9.85231e+07	-8.45703e+07	1
786		66689.2	68950.8	5.88591e+07	2261.62	5.05885e+08	-4.70778e+08	3.2761e+07	1.92236e+08	-1.68501e+08	1
787		66121.6	68159	6.03742e+07	2037.47	4.23925e+08	-3.87303e+08	3.32544e+07	1.61092e+08	-1.36863e+08	1
788		59702.4	60491.2	4.05323e+07	788.838	1.13184e+08	-9.64033e+07	2.24277e+07	4.30098e+07	-2.96078e+07	1
789		69656.3	73202.4	4.45179e+07	3546.13	4.46287e+08	-4.25521e+08	2.47961e+07	1.69589e+08	-1.53819e+08	1
790		50985.8	53249.4	4.98291e+07	2263.61	5.52809e+08	-5.26732e+08	2.75155e+07	2.10068e+08	-1.91578e+08	1
791		48146.3	49114.4	5.06359e+07	968.034	2.84468e+08	-2.57584e+08	2.82625e+07	1.08098e+08	-8.88612e+07	1
792		60760.7	62156.4	4.03843e+07	1395.67	2.03798e+08	-1.87166e+08	2.25039e+07	7.74434e+07	-6.39652e+07	1
793		54808.8	57004.6	5.92744e+07	2195.77	8.42524e+08	-8.07002e+08	3.29011e+07	3.20159e+08	-2.96284e+08	1
794		69961	72494.3	4.45083e+07	2533.34	3.62804e+08	-3.42048e+08	2.47175e+07	1.37866e+08	-1.22174e+08	1
795		57198.8	59162.8	4.19485e+07	1964.04	3.16971e+08	-2.98775e+08	2.33633e+07	1.20449e+08	-1.06111e+08	1
796		58399.7	60792.4	6.27463e+07	2392.68	5.63447e+08	-5.24453e+08	3.43742e+07	2.1411e+08	-1.88761e+08	1
797		60884.8	62713.3	4.51529e+07	1828.46	3.40996e+08	-3.19595e+08	2.48459e+07	1.29579e+08	-1.13758e+08	1
798		56610.1	58069.8	4.03391e+07	1459.61	2.29974e+08	-2.13387e+08	2.22945e+07	8.739e+07	-7.41212e+07	1
799		65695.2	67249	4.7899e+07	1553.75	2.37295e+08	-2.13148e+08	2.64561e+07	9.0172e+07	-7.27416e+07	1
800		52535	53830.2	3.95404e+07	1295.16	2.09667e+08	-1.93879e+08	2.18987e+07	7.96736e+07	-6.68006e+07	1
801		53475.3	55356.9	4.29759e+07	1881.59	3.75616e+08	-3.56392e+08	2.38521e+07	1.42734e+08	-1.27908e+08	1
802		47024.4	48243.7	4.9796e+07	1219.22	2.89743e+08	-2.63699e+08	2.79375e+07	1.10102e+08	-9.11907e+07	1
803		59047.2	61424.8	5.07694e+07	2377.61	5.06628e+08	-4.79611e+08	2.80537e+07	1.92519e+08	-1.73491e+08	1
804		52874.9	54494.1	4.28055e+07	1619.24	3.2741e+08	-3.08356e+08	2.37632e+07	1.24416e+08	-1.09678e+08	1
805		53199.3	54646.8	6.78137e+07	1447.49	4.96304e+08	-4.52242e+08	3.72368e+07	1.88595e+08	-1.60384e+08	1
806		64309.5	66047.1	4.35621e+07	1737.59	2.40388e+08	-2.20578e+08	2.44319e+07	9.13475e+07	-7.59412e+07	1
807		54236.3	55699.5	4.3828e+07	1463.22	2.79295e+08	-2.59219e+08	2.43241e+07	1.06132e+08	-9.08337e+07	1
808		55834.8	57528	4.29856e+07	1693.15	2.75246e+08	-2.56012e+08	2.40737e+07	1.04593e+08	-8.95454e+07	1
809		66623.2	68641.1	5.00942e+07	2017.9	3.24234e+08	-2.97892e+08	2.78256e+07	1.23209e+08	-1.04409e+08	1
810		51244.5	52173.8	5.85597e+07	929.327	3.04981e+08	-2.70173e+08	3.23552e+07	1.15893e+08	-9.25633e+07	1
811		48824.1	50442.7	5.79163e+07	1618.63	5.14385e+08	-4.80221e+08	3.19457e+07	1.95466e+08	-1.72546e+08	1
812		55299	56354.6	4.89139e+07	1055.64	2.16254e+08	-1.91092e+08	2.72263e+07	8.21767e+07	-6.39761e+07	1
813		54265.2	56028.5	5.93324e+07	1763.34	4.59983e+08	-4.24402e+08	3.25e+07	1.74793e+08	-1.51319e+08	1
814		83681.2	87130.9	5.45414e+07	3449.71	5.02505e+08	-4.71715e+08	3.00693e+07	1.90952e+08	-1.69908e+08	1
815		69718.7	71880.8	6.3683e+07	2162.18	4.78301e+08	-4.3837e+08	3.5712e+07	1.81755e+08	-1.55068e+08	1
816		52741.4	53896.4	6.02137e+07	1155	3.5267e+08	-3.16208e+08	3.33565e+07	1.34015e+08	-1.09684e+08	1
817		61540.5	63725.2	4.36362e+07	2184.76	3.53345e+08	-3.33461e+08	2.43816e+07	1.34271e+08	-1.18915e+08	1
818		67929.7	69948.5	3.90655e+07	2018.75	2.17647e+08	-2.02333e+08	2.15899e+07	8.27059e+07	-7.01417e+07	1
819		83099.8	86746.7	5.76572e+07	3646.97	6.28019e+08	-5.94113e+08	3.15944e+07	2.38647e+08	-2.16078e+08	1
820		52281.3	53861.4	4.38385e+07	1580.1	3.11e+08	-2.90913e+08	2.3982e+07	1.1818e+08	-1.03224e+08	1
821		76545	79968.4	5.54949e+07	3423.32	7.01915e+08	-6.70172e+08	3.04734e+07	2.66728e+08	-2.4528e+08	1
822		66528.6	68332.9	5.24615e+07	1804.35	3.42552e+08	-3.13842e+08	2.91195e+07	1.3017e+08	-1.10076e+08	1
823		65586.1	68717.7	4.26298e+07	3131.54	3.82089e+08	-3.63211e+08	2.37301e+07	1.45194e+08	-1.30489e+08	1
824		63520.9	65846.1	5.05006e+07	2325.22	4.6595e+08	-4.39201e+08	2.78911e+07	1.77061e+08	-1.58195e+08	1
825		53455.8	55010.7	5.28934e+07	1554.87	3.58352e+08	-3.29211e+08	2.91066e+07	1.36174e+08	-1.16093e+08	1
826		70469	72571	4.08947e+07	2102.03	2.45695e+08	-2.28552e+08	2.28263e+07	9.3364e+07	-7.95635e+07	1
827		54211.6	55922.1	3.80455e+07	1710.53	2.87071e+08	-2.72777e+08	2.11339e+07	1.09087e+08	-9.69788e+07	1
828		58016.4	59728.8	3.89503e+07	1712.42	2.41389e+08	-2.2619e+08	2.15489e+07	9.17277e+07	-7.92045e+07	1
829		54661.7	56287.6	4.05896e+07	1625.9	2.85585e+08	-2.68747e+08	2.22965e+07	1.08522e+08	-9.52514e+07	1
830		53445.6	55892.8	4.17983e+07	2447.29	5.00839e+08	-4.82792e+08	2.30551e+07	1.90319e+08	-1.76289e+08	1
831		55866	58663.1	6.30643e+07	2797.15	8.13189e+08	-7.73876e+08	3.51573e+07	3.09012e+08	-2.8288e+08	1
832		69333.7	71614.9	4.70552e+07	2281.19	3.00903e+08	-2.77599e+08	2.63483e+07	1.14343e+08	-9.70204e+07	1
833		53041.3	54866.8	5.39566e+07	1825.49	3.84481e+08	-3.54277e+08	2.97634e+07	1.46103e+08	-1.25365e+08	1
834		72686	74990.3	4.70312e+07	2304.29	3.3453e+08	-3.11251e+08	2.58489e+07	1.27121e+08	-1.10298e+08	1
835		78179	80839.9	4.17191e+07	2660.98	2.92419e+08	-2.74451e+08	2.32521e+07	1.11119e+08	-9.68927e+07	1
836		70315.3	72981.1	5.44955e+07	2665.81	4.46204e+08	-4.1546e+08	3.01707e+07	1.69558e+08	-1.48413e+08	1
837		57268.7	58735.1	4.90781e+07	1466.41	2.63094e+08	-2.37768e+08	2.72514e+07	9.99759e+07	-8.17502e+07	1
838		59370.3	61174.1	4.63399e+07	1803.86	3.4824e+08	-3.25652e+08	2.55071e+07	1.32331e+08	-1.1585e+08	1
839		50317.2	51826.6	5.74402e+07	1509.36	5.11167e+08	-4.77479e+08	3.17685e+07	1.94243e+08	-1.71501e+08	1
840		70661.6	73614.8	6.53407e+07	2953.2	6.19422e+08	-5.77833e+08	3.60711e+07	2.3538e+08	-2.08335e+08	1
841		73639.3	75777.1	4.39144e+07	2137.82	2.28869e+08	-2.08706e+08	2.43868e+07	8.69702e+07	-7.16091e+07	1
842		56334.6	58005.6	4.92907e+07	1671.04	3.22386e+08	-2.96847e+08	2.72005e+07	1.22507e+08	-1.04332e+08	1
843		56694.8	58905.4	6.92572e+07	2210.6	8.58646e+08	-8.13141e+08	3.8388e+07	3.26286e+08	-2.96923e+08	1
844		52251.7	53447.9	5.06634e+07	1196.24	2.73593e+08	-2.46682e+08	2.80601e+07	1.03965e+08	-8.49311e+07	1
845		85991.4	90298.5	4.07172e+07	4307.09	4.31656e+08	-4.14691e+08	2.25582e+07	1.64029e+08	-1.50497e+08	1
846		58001.6	59781.7	4.01186e+07	1780.16	2.38576e+08	-2.22209e+08	2.20173e+07	9.06589e+07	-7.76673e+07	1
847		70043.3	71961.4	4.54344e+07	1918.05	2.53466e+08	-2.31784e+08	2.54481e+07	9.63172e+07	-7.98948e+07	1
848		62577.3	64428.9	5.17152e+07	1851.55	3.60683e+08	-3.3272e+08	2.84229e+07	1.3706e+08	-1.17662e+08	1
849		53025	54605.2	4.62164e+07	1580.25	3.1196e+08	-2.89496e+08	2.53641e+07	1.18545e+08	-1.02207e+08	1
850		53009.6	54875.5	4.8408e+07	1865.89	4.63728e+08	-4.39072e+08	2.66098e+07	1.76217e+08	-1.58633e+08	1
851		52337.6	53666.9	4.06835e+07	1329.3	2.25663e+08	-2.08732e+08	2.23128e+07	8.57521e+07	-7.2465e+07	1
852		73627.2	75956.4	4.29375e+07	2329.15	2.91368e+08	-2.72182e+08	2.38392e+07	1.1072e+08	-9.59064e+07	1
853		56440.5	57967.6	5.02507e+07	1527.09	3.26006e+08	-2.99507e+08	2.79466e+07	1.23882e+08	-1.04961e+08	1
854		60308.4	61859.9	4.7088e+07	1551.53	2.85179e+08	-2.61843e+08	2.60189e+07	1.08368e+08	-9.13749e+07	1
855		66782.2	69179.7	7.48979e+07	2397.53	7.04137e+08	-6.5299e+08	4.11668e+07	2.67572e+08	-2.35431e+08	1
856		52210.8	53380	6.84106e+07	1169.21	3.82825e+08	-3.38166e+08	3.79291e+07	1.45473e+08	-1.1657e+08	1
857		61277.5	63512.5	4.11015e+07	2234.92	3.28114e+08	-3.10764e+08	2.29504e+07	1.24683e+08	-1.10759e+08	1
858		62280.1	65031.7	4.22884e+07	2751.62	3.65165e+08	-3.46628e+08	2.3473e+07	1.38763e+08	-1.24315e+08	1
859		56262.5	58755.9	4.87384e+07	2493.39	5.81053e+08	-5.56066e+08	2.69607e+07	2.208e+08	-2.02865e+08	1
860		60657.8	62592.1	4.29816e+07	1934.28	2.89884e+08	-2.70654e+08	2.41465e+07	1.10156e+08	-9.50349e+07	1
861		60619.2	62223.1	4.81948e+07	1603.86	2.64748e+08	-2.40305e+08	2.68027e+07	1.00604e+08	-8.28272e+07	1
862		74603.7	76776.6	7.38066e+07	2172.92	4.47916e+08	-3.97861e+08	4.09544e+07	1.70208e+08	-1.38279e+08	1
863		58869	60733.7	4.39135e+07	1864.79	3.10812e+08	-2.90651e+08	2.42506e+07	1.18109e+08	-1.02884e+08	1
864		62384.7	63811.4	4.33252e+07	1426.68	1.6452e+08	-1.44946e+08	2.41285e+07	6.25175e+07	-4.74147e+07	1
865		73555.6	76532.6	4.21224e+07	2977.05	3.45017e+08	-3.26646e+08	2.3608e+07	1.31106e+08	-1.16524e+08	1
866		51706.8	52985.7	4.49232e+07	1278.88	2.65641e+08	-2.4447e+08	2.53179e+07	1.00944e+08	-8.46515e+07	1
867		53514	54826.9	4.3545e+07	1312.84	2.5173e+08	-2.31937e+08	2.39787e+07	9.56573e+07	-8.07043e+07	1
868		49666.1	50463.5	5.00222e+07	797.408	1.79316e+08	-1.53046e+08	2.80893e+07	6.81402e+07	-4.90766e+07	1
869		77636.9	80431.6	5.49727e+07	2794.78	4.83362e+08	-4.52141e+08	3.0431e+07	1.83677e+08	-1.62272e+08	1
870		72889	75676.5	4.85989e+07	2787.52	5.16958e+08	-4.92111e+08	2.68184e+07	1.96444e+08	-1.78651e+08	1
871		51324.9	52771.1	4.51669e+07	1446.16	3.02534e+08	-2.81119e+08	2.52926e+07	1.14963e+08	-9.86962e+07	1
872		55701.4	57639.4	3.9571e+07	1938	2.7516e+08	-2.59341e+08	2.20203e+07	1.04561e+08	-9.15662e+07	1
873		58162.8	60017.7	5.24506e+07	1854.97	3.67943e+08	-3.39244e+08	2.96131e+07	1.39818e+08	-1.19231e+08	1
874		74745.9	78013.1	6.32678e+07	3267.13	6.29018e+08	-5.89502e+08	3.50658e+07	2.39027e+08	-2.12987e+08	1
875		53607.3	55211.8	6.09048e+07	1604.49	4.18903e+08	-3.8175e+08	3.39848e+07	1.59183e+08	-1.34224e+08	1
876		66019.6	67768.2	4.70886e+07	1748.6	2.92638e+08	-2.69302e+08	2.60248e+07	1.11203e+08	-9.42035e+07	1
877		69690.9	71928.2	4.46775e+07	2237.35	2.81287e+08	-2.60362e+08	2.45684e+07	1.06889e+08	-9.13465e+07	1
878		52568.3	54046.3	6.75947e+07	1477.97	4.78476e+08	-4.34633e+08	3.76212e+07	1.81821e+08	-1.53225e+08	1
879		60174.9	62379.6	4.36671e+07	2204.65	3.47417e+08	-3.27502e+08	2.42692e+07	1.32019e+08	-1.16775e+08	1
880		51480.3	52163.3	5.14299e+07	683.029	1.45021e+08	-1.17343e+08	2.85344e+07	5.51081e+07	-3.55994e+07	1
881		77364.4	80133	5.69083e+07	2768.6	4.47763e+08	-4.14607e+08	3.09839e+07	1.7015e+08	-1.48192e+08	1
882		78635.7	80407.8	4.58067e+07	1772.11	1.95135e+08	-1.7308e+08	2.4937e+07	7.41512e+07	-5.82399e+07	1
883		56967.1	59608.1	4.34351e+07	2641	5.85402e+08	-5.65718e+08	2.38967e+07	2.22453e+08	-2.07582e+08	1
884		66190	68527.4	5.56747e+07	2337.37	6.06786e+08	-5.74863e+08	3.05057e+07	2.30579e+08	-2.09099e+08	1
885		54711.5	57771	4.6498e+07	3059.47	6.68642e+08	-6.45896e+08	2.62104e+07	2.54084e+08	-2.36899e+08	1
886		52572.7	54493.3	4.88275e+07	1920.55	4.74155e+08	-4.4908e+08	2.70615e+07	1.80179e+08	-1.62143e+08	1
887		54649.8	55849	5.06506e+07	1199.18	2.35982e+08	-2.09084e+08	2.83369e+07	8.96733e+07	-7.03621e+07	1
888		50790.9	51783.9	4.05612e+07	993.021	1.80591e+08	-1.63782e+08	2.22261e+07	6.86247e+07	-5.54243e+07	1
889		58566	60735.4	5.09265e+07	2169.46	4.07432e+08	-3.80258e+08	2.82386e+07	1.54824e+08	-1.35611e+08	1
890		50413.9	51673.6	4.14331e+07	1259.75	2.24154e+08	-2.06473e+08	2.29953e+07	8.51786e+07	-7.12089e+07	1
891		58573.3	60885.7	4.10201e+07	2312.31	3.71693e+08	-3.54424e+08	2.28988e+07	1.41243e+08	-1.2737e+08	1
892		50473.9	51823.9	4.56947e+07	1350.01	2.34261e+08	-2.12318e+08	2.51545e+07	8.90192e+07	-7.28904e+07	1
893		69262.3	72514.6	4.94155e+07	3252.3	6.80795e+08	-6.55131e+08	2.73608e+07	2.58702e+08	-2.40367e+08	1
894		75458.6	78514.8	4.37758e+07	3056.2	3.89788e+08	-3.69764e+08	2.43248e+07	1.4812e+08	-1.3282e+08	1
895		69996.5	72080.8	3.94152e+07	2084.32	2.88091e+08	-2.72428e+08	2.19504e+07	1.09475e+08	-9.65499e+07	1
896		60785.7	62957.9	6.86492e+07	2172.22	6.43729e+08	-5.98832e+08	3.77274e+07	2.44617e+08	-2.15915e+08	1
897		54338	56086.8	5.90182e+07	1748.8	5.24784e+08	-4.89518e+08	3.27603e+07	1.99418e+08	-1.75683e+08	1
898		55015.2	57314	5.02638e+07	2298.85	6.12203e+08	-5.85691e+08	2.78141e+07	2.32637e+08	-2.13849e+08	1
899		67669.7	70724.6	4.1268e+07	3054.89	4.03651e+08	-3.86135e+08	2.30604e+07	1.53387e+08	-1.39353e+08	1
900		63084.8	64592.2	4.32165e+07	1507.43	2.03359e+08	-1.83894e+08	2.38962e+07	7.72764e+07	-6.24059e+07	1
901		85330.9	88388.4	4.06346e+07	3057.47	3.19318e+08	-3.02435e+08	2.27408e+07	1.21341e+08	-1.07626e+08	1
902		54750.8	56177.4	5.29784e+07	1426.59	3.46661e+08	-3.17434e+08	2.92188e+07	1.31731e+08	-1.11538e+08	1
903		51440.3	52796.5	5.59541e+07	1356.23	4.20773e+08	-3.8857e+08	3.0585e+07	1.59894e+08	-1.38334e+08	1
904		53142.1	55072.3	6.6193e+07	1930.23	6.70656e+08	-6.28215e+08	3.63972e+07	2.54849e+08	-2.27478e+08	1
905		71957.6	74624.3	6.40415e+07	2666.66	5.51167e+08	-5.10878e+08	3.55554e+07	2.09444e+08	-1.82914e+08	1
906		50607.6	52256	5.93339e+07	1648.4	5.10749e+08	-4.75167e+08	3.27041e+07	1.94085e+08	-1.70406e+08	1
907		74692.4	76125.7	4.72477e+07	1433.34	1.81879e+08	-1.58383e+08	2.62346e+07	6.91139e+07	-5.19051e+07	1
908		58501.1	60399.5	4.99616e+07	1898.4	3.45325e+08	-3.19115e+08	2.79498e+07	1.31224e+08	-1.12299e+08	1
909		65231.7	67093.2	3.98411e+07	1861.42	2.23029e+08	-2.0694e+08	2.19927e+07	8.47512e+07	-7.17842e+07	1
910		66514.6	69735.6	5.48297e+07	3221	5.66794e+08	-5.35716e+08	3.03651e+07	2.15382e+08	-1.94042e+08	1
911		60992.9	63263.3	4.74948e+07	2270.4	3.56779e+08	-3.33036e+08	2.61747e+07	1.35576e+08	-1.18427e+08	1
912		51690.6	53014	4.03444e+07	1323.45	1.68596e+08	-1.52004e+08	2.24661e+07	6.40666e+07	-5.06262e+07	1
913		59900.4	61990.7	3.94514e+07	2090.27	2.60028e+08	-2.44329e+08	2.22152e+07	9.88107e+07	-8.56212e+07	1
914		52480.7	54066.3	4.29353e+07	1585.57	3.02233e+08	-2.83049e+08	2.35593e+07	1.14848e+08	-1.00315e+08	1
915		49727.3	50959.5	4.60328e+07	1232.23	2.63204e+08	-2.40923e+08	2.55293e+07	1.00017e+08	-8.35138e+07	1
916		54343.9	56993.8	4.18439e+07	2649.85	5.97851e+08	-5.79759e+08	2.30059e+07	2.27183e+08	-2.13203e+08	1
917		58562.4	60091.9	4.71935e+07	1529.46	2.62401e+08	-2.38959e+08	2.60877e+07	9.97123e+07	-8.26504e+07	1
918		73064.8	75755.1	6.16594e+07	2690.32	5.53004e+08	-5.15096e+08	3.43048e+07	2.10141e+08	-1.84862e+08	1
919		58385.8	59890.4	3.83105e+07	1504.6	1.97722e+08	-1.83163e+08	2.10805e+07	7.51344e+07	-6.30795e+07	1
920		56654.4	58052.3	4.05286e+07	1397.9	2.10947e+08	-1.9417e+08	2.24659e+07	8.016e+07	-6.67197e+07	1
921		64150.6	66272.1	5.8303e+07	2121.51	4.42538e+08	-4.07987e+08	3.20393e+07	1.68164e+08	-1.45151e+08	1
922		58925.2	60698.2	5.57638e+07	1772.97	3.55859e+08	-3.23847e+08	3.12451e+07	1.35226e+08	-1.13007e+08	1
923		65354.7	67988.5	5.28907e+07	2633.76	4.50911e+08	-4.21772e+08	2.90227e+07	1.71346e+08	-1.51349e+08	1
924		49840.8	51080.2	5.9485e+07	1239.39	3.82806e+08	-3.47073e+08	3.303e+07	1.45466e+08	-1.21462e+08	1
925		59849.8	62253.1	6.92227e+07	2403.27	9.29123e+08	-8.83653e+08	3.85698e+07	3.53067e+08	-3.23523e+08	1
926		57739.8	59668.2	4.45883e+07	1928.47	3.63779e+08	-3.42943e+08	2.50294e+07	1.38236e+08	-1.22233e+08	1
927		59835.8	62446.2	3.93818e+07	2610.44	4.08705e+08	-3.93075e+08	2.18821e+07	1.55308e+08	-1.42451e+08	1
928		58646.8	60458.5	6.09472e+07	1811.68	4.37978e+08	-4.00783e+08	3.35763e+07	1.66432e+08	-1.41881e+08	1
929		53386.6	55121	4.6734e+07	1734.45	3.05002e+08	-2.8202e+08	2.57985e+07	1.15901e+08	-9.91278e+07	1
930		51224.8	53234	4.17996e+07	2009.23	4.26159e+08	-4.08111e+08	2.33087e+07	1.6194e+08	-1.47657e+08	1
931		71238	73739.5	4.9763e+07	2501.55	4.33429e+08	-4.07418e+08	2.78257e+07	1.64703e+08	-1.45903e+08	1
932		50597.2	52208.9	5.37697e+07	1611.68	4.68315e+08	-4.38297e+08	2.95536e+07	1.7796e+08	-1.57432e+08	1
933		64282.2	67381.4	5.35422e+07	3099.22	6.32063e+08	-6.02272e+08	2.9755e+07	2.40184e+08	-2.19455e+08	1
934		58466.4	60909.2	4.18885e+07	2442.74	3.91247e+08	-3.73111e+08	2.31885e+07	1.48674e+08	-1.34511e+08	1
935		48973.6	50888.3	4.14324e+07	1914.71	4.19835e+08	-4.02155e+08	2.28889e+07	1.59537e+08	-1.45674e+08	1
936		54303.8	56279.8	4.9317e+07	1976.04	4.63843e+08	-4.38278e+08	2.72775e+07	1.7626e+08	-1.58009e+08	1
937		62745.3	64345	5.9133e+07	1599.64	3.4776e+08	-3.12379e+08	3.29712e+07	1.32149e+08	-1.08203e+08	1
938		60276.8	62477.5	4.75558e+07	2200.66	3.94661e+08	-3.70857e+08	2.5953e+07	1.49971e+08	-1.33044e+08	1
939		57218.3	58795.9	5.05637e+07	1577.58	3.15231e+08	-2.88419e+08	2.81911e+07	1.19788e+08	-1.00622e+08	1
940		67270.2	69555.8	4.26306e+07	2285.57	3.1514e+08	-2.96261e+08	2.38143e+07	1.19753e+08	-1.04965e+08	1
941		75774.7	77709.5	5.65903e+07	1934.78	3.37467e+08	-3.04629e+08	3.13369e+07	1.28237e+08	-1.05926e+08	1
942		51352.2	53213.5	4.22876e+07	1861.37	4.00363e+08	-3.81827e+08	2.35242e+07	1.52138e+08	-1.37639e+08	1
943		65796.2	67140.6	6.08508e+07	1344.48	2.70282e+08	-2.33183e+08	3.37383e+07	1.02707e+08	-7.79947e+07	1
944		54310.2	55718.3	4.38512e+07	1408.05	2.35695e+08	-2.15595e+08	2.45083e+07	8.9564e+07	-7.40814e+07	1
945		74700.7	77150.8	4.55931e+07	2450.13	3.18238e+08	-2.96397e+08	2.55444e+07	1.2093e+08	-1.04412e+08	1
946		52566.6	53912.4	4.33756e+07	1345.79	2.39262e+08	-2.19638e+08	2.3747e+07	9.09196e+07	-7.61983e+07	1
947		77379.9	79813.5	4.39763e+07	2433.66	2.74027e+08	-2.53803e+08	2.41206e+07	1.0413e+08	-8.90354e+07	1
948		70539	72800.8	4.18091e+07	2261.77	2.8041e+08	-2.62353e+08	2.30704e+07	1.06556e+08	-9.25112e+07	1
949		64095.1	66617	5.62962e+07	2521.91	5.13229e+08	-4.80685e+08	3.08889e+07	1.95027e+08	-1.73164e+08	1
950		62305.1	64247.5	3.85097e+07	1942.36	2.24899e+08	-2.10141e+08	2.14993e+07	8.54614e+07	-7.29878e+07	1
951		64039.5	65400.5	4.69218e+07	1360.97	2.12287e+08	-1.89117e+08	2.61942e+07	8.06691e+07	-6.35006e+07	1
952		60816.7	62565.7	4.41224e+07	1749.06	2.70224e+08	-2.49854e+08	2.4165e+07	1.02685e+08	-8.75459e+07	1
953		63312.5	65012.1	6.71125e+07	1699.66	5.02565e+08	-4.59204e+08	3.7595e+07	1.90975e+08	-1.62405e+08	1
954		74811.9	77546.2	4.6133e+07	2734.31	3.80672e+08	-3.5829e+08	2.57484e+07	1.44655e+08	-1.27932e+08	1
955		72956.4	76555.7	6.77925e+07	3599.3	8.45366e+08	-8.01325e+08	3.75664e+07	3.21239e+08	-2.92698e+08	1
956		50371.3	51993.3	4.47378e+07	1621.93	3.20758e+08	-2.99772e+08	2.50679e+07	1.21888e+08	-1.05846e+08	1
957		51502.9	52870.6	4.3186e+07	1367.61	3.13607e+08	-2.94173e+08	2.37014e+07	1.19171e+08	-1.04495e+08	1
958		59958.6	61806.2	5.02181e+07	1847.6	3.75346e+08	-3.48879e+08	2.79901e+07	1.42631e+08	-1.23667e+08	1
959		52083.3	53322.7	5.8397e+07	1239.41	4.04423e+08	-3.69778e+08	3.27573e+07	1.53681e+08	-1.29949e+08	1
960		58992.5	60815.9	4.20467e+07	1823.42	2.69228e+08	-2.50933e+08	2.30626e+07	1.02307e+08	-8.82698e+07	1
961		58677.5	60575	6.33345e+07	1897.45	4.22442e+08	-3.8286e+08	3.51833e+07	1.60528e+08	-1.3437e+08	1
962		73012.9	76832.7	4.46949e+07	3819.81	4.56937e+08	-4.35994e+08	2.51322e+07	1.73636e+08	-1.5753e+08	1
963		55284.6	57826	4.54781e+07	2541.37	4.68473e+08	-4.46747e+08	2.5046e+07	1.7802e+08	-1.62e+08	1
964		54641	55686.4	6.48143e+07	1045.45	3.13728e+08	-2.72666e+08	3.57678e+07	1.19217e+08	-9.24747e+07	1
965		66398.4	68929.3	6.09085e+07	2530.86	4.79358e+08	-4.42201e+08	3.37985e+07	1.82156e+08	-1.57383e+08	1
966		52694	53991.7	4.09069e+07	1297.7	2.31411e+08	-2.14255e+08	2.25525e+07	8.7936e+07	-7.44092e+07	1
967		75044.9	77556	5.22844e+07	2511.07	3.71762e+08	-3.43229e+08	2.85316e+07	1.4127e+08	-1.21764e+08	1
968		83124.7	85379.1	5.8059e+07	2254.4	3.139e+08	-2.79592e+08	3.21865e+07	1.19282e+08	-9.6121e+07	1
969		79819.4	82264.3	5.06633e+07	2444.9	2.99433e+08	-2.72521e+08	2.81757e+07	1.13784e+08	-9.46344e+07	1
970		62460.6	63895.9	4.58209e+07	1435.28	1.95003e+08	-1.72934e+08	2.56355e+07	7.41012e+07	-5.74914e+07	1
971		82649.4	86435.4	5.59724e+07	3786.04	5.36163e+08	-5.03942e+08	3.14027e+07	2.03742e+08	-1.81365e+08	1
972		58859.1	61070.6	5.10243e+07	2211.52	5.05045e+08	-4.77772e+08	2.81244e+07	1.91917e+08	-1.72818e+08	1
973		58567.4	59810.1	4.42283e+07	1242.62	1.97432e+08	-1.76956e+08	2.44882e+07	7.50243e+07	-5.95618e+07	1
974		62884.9	65490.6	6.07454e+07	2605.74	6.24945e+08	-5.87952e+08	3.37218e+07	2.37479e+08	-2.12783e+08	1
975		50500.4	52472.6	4.10323e+07	1972.22	3.8608e+08	-3.688e+08	2.23629e+07	1.46711e+08	-1.33373e+08	1
976		61028	63606.5	5.81329e+07	2578.48	6.12074e+08	-5.77693e+08	3.23846e+07	2.32588e+08	-2.09229e+08	1
977		51625	52897.3	5.60732e+07	1272.25	2.88272e+08	-2.55951e+08	3.06542e+07	1.09544e+08	-8.7915e+07	1
978		52268.6	54098.9	6.31068e+07	1830.31	6.19403e+08	-5.80048e+08	3.52366e+07	2.35373e+08	-2.09162e+08	1
979		88495.5	91377.7	5.71428e+07	2882.2	4.06605e+08	-3.73214e+08	3.20275e+07	1.5451e+08	-1.31508e+08	1
980		74710.7	76777.9	5.37296e+07	2067.2	3.76943e+08	-3.46965e+08	2.97299e+07	1.43238e+08	-1.22534e+08	1
981		55264.6	56361.3	5.80215e+07	1096.75	3.0144e+08	-2.67171e+08	3.23451e+07	1.14547e+08	-9.1228e+07	1
982		67607.4	70971.3	4.5815e+07	3363.93	4.81801e+08	-4.59738e+08	2.53134e+07	1.83084e+08	-1.66797e+08	1
983		51425.4	53225.7	4.16559e+07	1800.34	3.3353e+08	-3.15626e+08	2.28905e+07	1.26741e+08	-1.12877e+08	1
984		61860.6	64237.9	5.01382e+07	2377.28	3.79359e+08	-3.52972e+08	2.76559e+07	1.44156e+08	-1.25526e+08	1
985		51469.1	52884.6	5.37606e+07	1415.53	3.40495e+08	-3.10486e+08	2.99838e+07	1.29388e+08	-1.0843e+08	1
986		73713.6	75826.4	5.30759e+07	2112.77	3.31453e+08	-3.02128e+08	2.94009e+07	1.25952e+08	-1.05577e+08	1
987		66545	69363.5	4.24533e+07	2818.54	3.50321e+08	-3.3162e+08	2.38854e+07	1.33122e+08	-1.18262e+08	1
988		61861.8	64216.3	5.19833e+07	2354.42	5.08836e+08	-4.80605e+08	2.89636e+07	1.93358e+08	-1.7342e+08	1
989		59000.9	61647.8	4.15088e+07	2646.88	4.62967e+08	-4.4521e+08	2.29837e+07	1.75928e+08	-1.6197e+08	1
990		52347.3	53644.2	4.44591e+07	1296.98	2.87595e+08	-2.66888e+08	2.48448e+07	1.09286e+08	-9.34671e+07	1
991		65154.2	68053.5	5.0245e+07	2899.31	4.66731e+08	-4.40238e+08	2.79518e+07	1.77358e+08	-1.58432e+08	1
992		51527.1	53623.1	4.38297e+07	2095.95	4.6821e+08	-4.48132e+08	2.4471e+07	1.7792e+08	-1.62475e+08	1
993		89392	92697.8	5.02191e+07	3305.84	4.15022e+08	-3.88555e+08	2.79548e+07	1.57708e+08	-1.38779e+08	1
994		58332	60800.6	4.47553e+07	2468.56	3.8611e+08	-3.65106e+08	2.47845e+07	1.46722e+08	-1.30963e+08	1
995		56431.3	58437.6	4.41918e+07	2006.28	3.57396e+08	-3.36956e+08	2.42864e+07	1.3581e+08	-1.2055e+08	1
996		52134.2	53138.8	6.18864e+07	1004.6	2.94117e+08	-2.55982e+08	3.4298e+07	1.11764e+08	-8.64922e+07	1
997		63205.8	65593	6.05451e+07	2387.15	5.8817e+08	-5.51376e+08	3.31908e+07	2.23504e+08	-1.99339e+08	1
998		59333.8	60801.6	4.69075e+07	1467.76	2.43691e+08	-2.20535e+08	2.58397e+07	9.26027e+07	-7.57886e+07	1
999		54690.9	56091.1	5.32414e+07	1400.13	3.05312e+08	-2.75823e+08	2.93857e+07	1.16019e+08	-9.56586e+07	1
1000		54399.6	56201	6.97429e+07	1801.4	6.59461e+08	-6.1347e+08	3.84007e+07	2.50595e+08	-2.2122e+08	1
1001		73183.9	75830	5.71856e+07	2646.05	4.4813e+08	-4.14697e+08	3.17777e+07	1.7029e+08	-1.47538e+08	1
1002		55784	57482	4.36199e+07	1697.97	2.85949e+08	-2.66081e+08	2.39704e+07	1.08661e+08	-9.3716e+07	1
1003		82376.4	86642.2	6.08612e+07	4265.83	5.54521e+08	-5.17412e+08	3.40409e+07	2.10718e+08	-1.85703e+08	1
1004		51478.9	53190.6	4.96565e+07	1711.64	4.19672e+08	-3.93767e+08	2.79444e+07	1.59475e+08	-1.40557e+08	1
1005		49676.9	51123.5	6.37014e+07	1446.65	5.57092e+08	-5.17143e+08	3.55273e+07	2.11695e+08	-1.85193e+08	1
1006		65930.1	67451.9	4.21271e+07	1521.82	2.05453e+08	-1.87078e+08	2.32412e+07	7.80722e+07	-6.38566e+07	1
1007		55676.2	56932.2	4.46116e+07	1256.01	2.34906e+08	-2.14046e+08	2.4495e+07	8.92643e+07	-7.3795e+07	1
1008		69493.1	71920.4	4.16236e+07	2427.24	3.02433e+08	-2.84561e+08	2.33443e+07	1.14924e+08	-1.00606e+08	1
1009		49758.8	50884.9	4.48158e+07	1126.08	2.4554e+08	-2.24476e+08	2.49925e+07	9.33052e+07	-7.73384e+07	1
1010		64171.5	65792.2	5.72731e+07	1620.76	2.61335e+08	-2.27813e+08	3.13813e+07	9.93072e+07	-7.69516e+07	1
1011		54638	56658	4.46115e+07	2020.05	4.8401e+08	-4.6315e+08	2.43542e+07	1.83924e+08	-1.68595e+08	1
1012		54482.9	55943.6	4.33457e+07	1460.72	2.62711e+08	-2.43117e+08	2.39311e+07	9.98302e+07	-8.49247e+07	1
1013		76094	78836.4	6.64927e+07	2742.4	6.25407e+08	-5.82666e+08	3.66342e+07	2.37655e+08	-2.10046e+08	1
1014		48549.9	50031.7	4.18817e+07	1481.76	3.30388e+08	-3.12258e+08	2.29669e+07	1.25548e+08	-1.11606e+08	1
1015		57541.8	59451.5	5.70845e+07	1909.73	4.77523e+08	-4.4419e+08	3.12962e+07	1.81459e+08	-1.59188e+08	1
1016		52887.1	54633.1	4.62828e+07	1746.01	3.86157e+08	-3.63626e+08	2.60586e+07	1.4674e+08	-1.29707e+08	1
1017		73419.9	76396.9	4.80828e+07	2977.05	4.4093e+08	-4.16599e+08	2.65074e+07	1.67553e+08	-1.50072e+08	1
1018		52870.1	54519.3	4.42268e+07	1649.18	3.10476e+08	-2.90001e+08	2.45817e+07	1.17981e+08	-1.02425e+08	1
1019		52235.2	53700.2	4.39328e+07	1465.07	2.52723e+08	-2.32542e+08	2.40728e+07	9.60348e+07	-8.09877e+07	1
1020		67284	69391.3	5.15604e+07	2107.25	4.11509e+08	-3.83701e+08	2.85876e+07	1.56373e+08	-1.36812e+08	1
1021		49962.9	51343.3	4.16605e+07	1380.47	2.66634e+08	-2.48725e+08	2.32292e+07	1.01321e+08	-8.71174e+07	1
1022		64292.1	65962.8	4.65329e+07	1670.65	2.56433e+08	-2.33652e+08	2.59769e+07	9.74445e+07	-8.04933e+07	1
1023		62561.8	64676.2	4.58513e+07	2114.39	3.05963e+08	-2.83863e+08	2.54083e+07	1.16266e+08	-9.98832e+07	1
1024		68223.7	70979.5	6.04701e+07	2755.83	6.19534e+08	-5.82816e+08	3.37344e+07	2.35423e+08	-2.10714e+08	1
1025		58651.2	60453.8	4.24236e+07	1802.55	2.41517e+08	-2.22845e+08	2.3308e+07	9.17763e+07	-7.7494e+07	1
1026		83580.4	86330.9	4.21354e+07	2750.48	2.39459e+08	-2.21076e+08	2.33906e+07	9.09945e+07	-7.66296e+07	1
1027		50389.6	51670.5	6.36996e+07	1280.89	3.76456e+08	-3.36508e+08	3.56006e+07	1.43053e+08	-1.16478e+08	1
1028		51550.6	53016.7	4.88282e+07	1466.11	3.46661e+08	-3.21585e+08	2.69979e+07	1.31731e+08	-1.13759e+08	1
1029		55965.7	57817.9	5.3871e+07	1852.13	4.21373e+08	-3.91253e+08	3.02447e+07	1.60122e+08	-1.38903e+08	1
1030		50126.2	51242.6	4.32192e+07	1116.36	2.33573e+08	-2.14106e+08	2.39345e+07	8.87577e+07	-7.38489e+07	1
1031		54370.8	55461.8	4.06505e+07	1091.07	1.84546e+08	-1.67647e+08	2.2436e+07	7.01273e+07	-5.6717e+07	1
1032		66348.8	68482.9	5.70156e+07	2134.1	4.18049e+08	-3.84785e+08	3.18284e+07	1.58859e+08	-1.36056e+08	1
1033		57220.5	58887.9	5.04032e+07	1667.35	3.11453e+08	-2.84801e+08	2.79308e+07	1.18352e+08	-9.9447e+07	1
1034		51579.7	53437	4.11345e+07	1857.34	3.32232e+08	-3.14849e+08	2.26751e+07	1.26248e+08	-1.12599e+08	1
1035		67997.7	70262	4.26508e+07	2264.33	2.79419e+08	-2.6052e+08	2.37675e+07	1.06179e+08	-9.14375e+07	1
1036		58266.5	60203.7	5.53987e+07	1937.16	5.04653e+08	-4.73007e+08	3.06964e+07	1.91768e+08	-1.70098e+08	1
1037		57538	59884.6	4.91163e+07	2346.57	4.45215e+08	-4.19851e+08	2.71426e+07	1.69182e+08	-1.51065e+08	1
1038		75501.9	79345	6.1735e+07	3843.09	7.8363e+08	-7.45647e+08	3.42448e+07	2.97779e+08	-2.7256e+08	1
1039		62232.2	63078.7	3.96554e+07	846.484	1.28287e+08	-1.12384e+08	2.20085e+07	4.87492e+07	-3.57664e+07	1
1040		52526.2	53320.8	4.19207e+07	794.637	1.25472e+08	-1.07303e+08	2.37164e+07	4.76794e+07	-3.29887e+07	1
1041		52331.5	54042.9	3.82123e+07	1711.39	2.81603e+08	-2.67142e+08	2.1117e+07	1.07009e+08	-9.49177e+07	1
1042		66827.8	69302.9	6.65887e+07	2475.14	6.90209e+08	-6.47372e+08	3.65637e+07	2.62279e+08	-2.34741e+08	1
1043		64007.3	65535.4	4.22094e+07	1528.19	2.0462e+08	-1.86162e+08	2.33701e+07	7.77555e+07	-6.3411e+07	1
1044		75193.4	77925.8	4.5205e+07	2732.43	3.39204e+08	-3.17751e+08	2.48114e+07	1.28898e+08	-1.13112e+08	1
1045		58684.8	60724.2	5.80266e+07	2039.39	4.95612e+08	-4.61337e+08	3.18858e+07	1.88333e+08	-1.65473e+08	1
1046		46785.4	47821.6	5.34113e+07	1036.2	2.9495e+08	-2.6529e+08	2.93611e+07	1.12081e+08	-9.17455e+07	1
1047		56079.8	57857.8	4.96061e+07	1777.96	3.99977e+08	-3.74123e+08	2.72807e+07	1.51991e+08	-1.33736e+08	1
1048		68692.1	71599.2	4.64735e+07	2907.11	3.70622e+08	-3.479e+08	2.55963e+07	1.40836e+08	-1.24266e+08	1
1049		51103.5	52698.1	4.25411e+07	1594.61	3.48662e+08	-3.29872e+08	2.3682e+07	1.32491e+08	-1.17835e+08	1
1050		55986	57645.3	5.06409e+07	1659.3	2.90631e+08	-2.63742e+08	2.81292e+07	1.1044e+08	-9.13365e+07	1
1051		62621.2	64699.9	5.05128e+07	2078.64	3.20892e+08	-2.94131e+08	2.82165e+07	1.21939e+08	-1.02748e+08	1
1052		70700.1	72466.4	5.03858e+07	1766.28	2.98015e+08	-2.71381e+08	2.77466e+07	1.13246e+08	-9.45249e+07	1
1053		55259.6	56907.5	4.8371e+07	1647.85	2.49081e+08	-2.24462e+08	2.69472e+07	9.46509e+07	-7.67294e+07	1
1054		58705.3	60111.5	5.66309e+07	1406.2	2.7428e+08	-2.41401e+08	3.14419e+07	1.04227e+08	-8.18104e+07	1
1055		69900.9	72298.4	4.14223e+07	2397.54	2.89973e+08	-2.72302e+08	2.30234e+07	1.1019e+08	-9.61921e+07	1
1056		60347.6	62337.6	6.40702e+07	1990.04	5.06119e+08	-4.65801e+08	3.52812e+07	1.92325e+08	-1.6607e+08	1
1057		66503.1	68636.2	6.91708e+07	2133.16	5.70191e+08	-5.24772e+08	3.78636e+07	2.16673e+08	-1.87835e+08	1
1058		62971	64611	4.7688e+07	1639.99	2.65758e+08	-2.41822e+08	2.64999e+07	1.00988e+08	-8.35137e+07	1
1059		63966.6	66873.5	4.18288e+07	2906.9	4.00072e+08	-3.81995e+08	2.31771e+07	1.52027e+08	-1.37876e+08	1
1060		84026.4	88695.9	3.68788e+07	4669.47	3.83386e+08	-3.70259e+08	1.98319e+07	1.45687e+08	-1.3488e+08	1
1061		49213.5	50277.6	4.91699e+07	1064.13	2.27204e+08	-2.01786e+08	2.72355e+07	8.63377e+07	-6.81279e+07	1
1062		58053.8	59960.7	5.50506e+07	1906.9	4.46888e+08	-4.15589e+08	3.02322e+07	1.69817e+08	-1.48611e+08	1
1063		69367.5	71321.5	4.74229e+07	1954	2.17107e+08	-1.93436e+08	2.63888e+07	8.25007e+07	-6.51376e+07	1
1064		69873	73613.8	4.35098e+07	3740.82	4.62099e+08	-4.42341e+08	2.44956e+07	1.75598e+08	-1.60128e+08	1
1065		51511.7	53067.8	6.97965e+07	1556.05	4.77193e+08	-4.31149e+08	3.8689e+07	1.81333e+08	-1.5167e+08	1
1066		72944.5	75352.2	4.6775e+07	2407.73	2.93082e+08	-2.70059e+08	2.59508e+07	1.11371e+08	-9.4446e+07	1
1067		53477	55654	4.82911e+07	2177	4.61309e+08	-4.36769e+08	2.6633e+07	1.75297e+08	-1.5769e+08	1
1068		56314.1	57357.9	4.31777e+07	1043.72	1.64542e+08	-1.45116e+08	2.39373e+07	6.25261e+07	-4.76145e+07	1
1069		56592.2	58188.9	4.75853e+07	1596.72	2.80119e+08	-2.56286e+08	2.64524e+07	1.06445e+08	-8.90186e+07	1
1070		53426	55088.1	6.50848e+07	1662.11	5.45224e+08	-5.03891e+08	3.63409e+07	2.07185e+08	-1.7987e+08	1
1071		70868.5	72414.6	4.33394e+07	1546.07	1.73966e+08	-1.54378e+08	2.41922e+07	6.61069e+07	-5.09404e+07	1
1072		58147.3	59631.1	5.30701e+07	1483.8	3.5954e+08	-3.30222e+08	2.9598e+07	1.36625e+08	-1.16053e+08	1
1073		70990.9	73756.7	5.21581e+07	2765.78	5.09248e+08	-4.80842e+08	2.87457e+07	1.93514e+08	-1.73794e+08	1
1074		54676.4	56186.8	5.67923e+07	1510.44	3.26806e+08	-2.93766e+08	3.16776e+07	1.24186e+08	-1.01534e+08	1
1075		58938.8	61515.7	6.13388e+07	2576.89	6.3644e+08	-5.98853e+08	3.37351e+07	2.41847e+08	-2.17138e+08	1
1076		55467.7	56882.7	4.16052e+07	1414.97	2.60616e+08	-2.42763e+08	2.28563e+07	9.90341e+07	-8.52036e+07	1
1077		64738	66838.9	4.87169e+07	2100.94	3.45178e+08	-3.20213e+08	2.66475e+07	1.31168e+08	-1.13546e+08	1
1078		62884.6	65048.4	4.51298e+07	2163.81	3.27679e+08	-3.06301e+08	2.5404e+07	1.24518e+08	-1.0814e+08	1
1079		48850.3	50042.2	6.01072e+07	1191.84	3.61181e+08	-3.24825e+08	3.31207e+07	1.37249e+08	-1.13154e+08	1
1080		52460.7	54345.3	4.3063e+07	1884.62	4.06651e+08	-3.8734e+08	2.38658e+07	1.54527e+08	-1.39687e+08	1
1081		63490.7	65153	5.08915e+07	1662.29	3.05879e+08	-2.78739e+08	2.85439e+07	1.16234e+08	-9.67156e+07	1
1082		57352.6	58735.6	4.77894e+07	1382.94	2.34965e+08	-2.10927e+08	2.64218e+07	8.92866e+07	-7.18905e+07	1
1083		61943.5	63635.5	4.3928e+07	1691.93	2.63236e+08	-2.4306e+08	2.45779e+07	1.0003e+08	-8.44776e+07	1
1084		64038.3	66747.8	4.60759e+07	2709.49	4.1741e+08	-3.95086e+08	2.58765e+07	1.58616e+08	-1.41765e+08	1
1085		50917.7	52429.6	4.31904e+07	1511.94	2.68923e+08	-2.49484e+08	2.36701e+07	1.02191e+08	-8.75464e+07	1
1086		50527.9	51693.8	4.43375e+07	1165.88	2.18537e+08	-1.97951e+08	2.44504e+07	8.30441e+07	-6.76194e+07	1
1087		59968	61845.1	5.89922e+07	1877.06	4.4348e+08	-4.0824e+08	3.24411e+07	1.68523e+08	-1.45107e+08	1
1088		53087.3	55015.6	4.00094e+07	1928.29	3.01894e+08	-2.85636e+08	2.23367e+07	1.1472e+08	-1.01409e+08	1
1089		59256.9	61710.8	4.26953e+07	2453.9	4.09625e+08	-3.90681e+08	2.37119e+07	1.55657e+08	-1.40971e+08	1
1090		51143.1	52768.2	4.99434e+07	1625.15	3.74332e+08	-3.4814e+08	2.76278e+07	1.42246e+08	-1.23644e+08	1
1091		57036.8	59263.8	4.98159e+07	2227.05	4.54182e+08	-4.28118e+08	2.75125e+07	1.72589e+08	-1.54102e+08	1
1092		61381.3	63222.7	5.76184e+07	1841.42	3.65143e+08	-3.31276e+08	3.20447e+07	1.38754e+08	-1.15735e+08	1
1093		75617.5	78853.9	4.12996e+07	3236.43	3.97454e+08	-3.79906e+08	2.28504e+07	1.51032e+08	-1.37208e+08	1
1094		78647.2	81075.7	4.77201e+07	2428.49	2.96617e+08	-2.72649e+08	2.64884e+07	1.12714e+08	-9.52517e+07	1
1095		51244.1	53054.7	4.6315e+07	1810.58	3.36342e+08	-3.13779e+08	2.60013e+07	1.2781e+08	-1.10834e+08	1
1096		81554.2	84426.9	5.15734e+07	2872.74	3.45023e+08	-3.17201e+08	2.87265e+07	1.31109e+08	-1.11408e+08	1
1097		67567.7	70095.8	4.27017e+07	2528.05	3.93824e+08	-3.74874e+08	2.36031e+07	1.49653e+08	-1.35076e+08	1
1098		56732.8	57892.8	5.53796e+07	1159.98	2.24788e+08	-1.93161e+08	3.05116e+07	8.54196e+07	-6.39337e+07	1
1099		51351.9	52780.8	5.01346e+07	1428.89	3.05592e+08	-2.7921e+08	2.81327e+07	1.16125e+08	-9.70181e+07	1
1100		75114.5	77478.5	7.07608e+07	2363.98	4.48607e+08	-4.01598e+08	3.87211e+07	1.70471e+08	-1.40775e+08	1
1101		61924.2	63807.2	5.86051e+07	1883.01	4.32385e+08	-3.97532e+08	3.27537e+07	1.64306e+08	-1.40578e+08	1
1102		55101.4	56755.6	4.9281e+07	1654.16	3.55362e+08	-3.29833e+08	2.74168e+07	1.35038e+08	-1.16647e+08	1
1103		68515	71198.7	4.00912e+07	2683.73	2.62879e+08	-2.4654e+08	2.22688e+07	9.9894e+07	-8.66508e+07	1
1104		67922.1	69575.6	5.93576e+07	1653.44	2.99286e+08	-2.6368e+08	3.30348e+07	1.13729e+08	-8.97194e+07	1
1105		51089.7	52160.3	4.37528e+07	1070.62	2.30971e+08	-2.1097e+08	2.42686e+07	8.77689e+07	-7.2526e+07	1
1106		56955.1	58648.9	6.6255e+07	1693.81	4.63199e+08	-4.20696e+08	3.62246e+07	1.76016e+08	-1.48817e+08	1
1107		53083.1	54968.5	5.17272e+07	1885.41	4.82376e+08	-4.54401e+08	2.84375e+07	1.83303e+08	-1.63891e+08	1
1108		56554.9	58548.8	5.06789e+07	1993.84	5.10398e+08	-4.8347e+08	2.83164e+07	1.93951e+08	-1.7466e+08	1
1109		54349.4	55838.9	6.01919e+07	1489.49	3.74211e+08	-3.37771e+08	3.34007e+07	1.422e+08	-1.17825e+08	1
1110		60158.7	62121.8	5.71333e+07	1963.16	4.44826e+08	-4.11444e+08	3.16872e+07	1.69034e+08	-1.46372e+08	1
1111		73287.4	75259	4.03502e+07	1971.62	2.1367e+08	-1.97072e+08	2.22307e+07	8.11948e+07	-6.79897e+07	1
1112		54955	56521.7	4.01559e+07	1566.71	2.39753e+08	-2.23349e+08	2.2247e+07	9.1106e+07	-7.78847e+07	1
1113		64252.1	67085.6	4.68735e+07	2833.47	5.14645e+08	-4.91523e+08	2.58296e+07	1.95565e+08	-1.78761e+08	1
1114		53780.6	54744.7	6.50882e+07	964.067	3.46779e+08	-3.05443e+08	3.56665e+07	1.31776e+08	-1.05135e+08	1
1115		68707.7	71494.3	4.79713e+07	2786.57	3.97962e+08	-3.73743e+08	2.72463e+07	1.51226e+08	-1.33005e+08	1
1116		55332.5	57110.4	4.09434e+07	1777.91	3.73896e+08	-3.56704e+08	2.26582e+07	1.4208e+08	-1.28448e+08	1
1117		78667.5	81128.8	4.57005e+07	2461.28	3.07998e+08	-2.86049e+08	2.52724e+07	1.17039e+08	-1.00792e+08	1
1118		61924.2	64383	3.92841e+07	2458.81	3.6232e+08	-3.46787e+08	2.16939e+07	1.37681e+08	-1.25013e+08	1
1119		53190.6	55013.9	4.46796e+07	1823.34	4.03806e+08	-3.82878e+08	2.46321e+07	1.53446e+08	-1.3784e+08	1
1120		62478.2	64718	5.02197e+07	2239.8	4.15797e+08	-3.89329e+08	2.80092e+07	1.58003e+08	-1.39019e+08	1
1121		54707.3	56648.8	4.71242e+07	1941.52	3.66355e+08	-3.42983e+08	2.59759e+07	1.39215e+08	-1.22265e+08	1
1122		55759.9	57604.4	4.65925e+07	1844.49	3.41514e+08	-3.18674e+08	2.56987e+07	1.29775e+08	-1.13102e+08	1
1123		55853.9	57078.4	5.65217e+07	1224.48	2.51599e+08	-2.18829e+08	3.1332e+07	9.56074e+07	-7.33012e+07	1
1124		63488.6	65273.2	6.12929e+07	1784.55	3.47592e+08	-3.10051e+08	3.38446e+07	1.32085e+08	-1.07266e+08	1
1125		53788.5	55122.6	5.05571e+07	1334.08	3.23241e+08	-2.96435e+08	2.81178e+07	1.22831e+08	-1.03739e+08	1
1126		75454.4	77208.3	5.42024e+07	1753.89	2.36365e+08	-2.05914e+08	2.99175e+07	8.98187e+07	-6.8927e+07	1
1127		63378.5	65504.1	4.22759e+07	2125.57	3.33075e+08	-3.14551e+08	2.35504e+07	1.26569e+08	-1.12044e+08	1
1128		56366.4	57839.9	6.69867e+07	1473.51	3.87366e+08	-3.44131e+08	3.66906e+07	1.47199e+08	-1.19534e+08	1
1129		58335	60120.5	4.45524e+07	1785.46	2.56899e+08	-2.36099e+08	2.46966e+07	9.76216e+07	-8.19508e+07	1
1130		63736	65533	5.15316e+07	1796.95	2.77063e+08	-2.49284e+08	2.8427e+07	1.05284e+08	-8.58828e+07	1
1131		76200.2	78581.3	4.44884e+07	2381.13	2.72457e+08	-2.5172e+08	2.44762e+07	1.03534e+08	-8.80831e+07	1
1132		52997.4	54811.1	4.54115e+07	1813.63	3.79259e+08	-3.57599e+08	2.51275e+07	1.44118e+08	-1.28016e+08	1
1133		55389.1	56932.4	4.63133e+07	1543.36	2.75974e+08	-2.53413e+08	2.56773e+07	1.0487e+08	-8.82187e+07	1
1134		52487.7	54336.9	4.11552e+07	1849.21	3.5355e+08	-3.36146e+08	2.30661e+07	1.34349e+08	-1.20309e+08	1
1135		82956.5	87166.9	6.20521e+07	4210.41	6.69042e+08	-6.30741e+08	3.43286e+07	2.54236e+08	-2.28933e+08	1
1136		53719.4	55636.4	4.23876e+07	1917.08	3.65632e+08	-3.46997e+08	2.37308e+07	1.3894e+08	-1.24235e+08	1
1137		74583.8	76910	6.63849e+07	2326.2	4.80497e+08	-4.37864e+08	3.65786e+07	1.82589e+08	-1.55036e+08	1
1138		49652.6	50842.4	7.20105e+07	1189.81	4.20051e+08	-3.71792e+08	3.94927e+07	1.59619e+08	-1.29152e+08	1
1139		52500.8	53516.9	5.12882e+07	1016.07	1.86569e+08	-1.59033e+08	2.83367e+07	7.08962e+07	-5.15852e+07	1
1140		67732.5	70698.4	5.4934e+07	2966	6.31145e+08	-5.99963e+08	3.03539e+07	2.39835e+08	-2.18507e+08	1
1141		70163.9	74141.5	7.20788e+07	3977.61	9.30471e+08	-8.82144e+08	4.01223e+07	3.53579e+08	-3.22482e+08	1
1142		53146.2	54809.4	6.07191e+07	1663.19	6.15771e+08	-5.78804e+08	3.37184e+07	2.33993e+08	-2.093e+08	1
1143		66584.2	69023.6	4.9414e+07	2439.41	3.93607e+08	-3.67945e+08	2.74718e+07	1.49571e+08	-1.31125e+08	1
1144		64567.5	66033.3	5.02333e+07	1465.86	2.38882e+08	-2.124e+08	2.81308e+07	9.07751e+07	-7.167e+07	1
1145		68938.9	71645.6	4.35933e+07	2706.64	3.28077e+08	-3.08236e+08	2.41817e+07	1.24669e+08	-1.09513e+08	1
1146		58014	59239.7	4.19482e+07	1225.72	1.68925e+08	-1.50728e+08	2.30687e+07	6.41913e+07	-5.01483e+07	1
1147		60373.2	62573.3	4.99243e+07	2200.08	4.76816e+08	-4.50644e+08	2.76248e+07	1.8119e+08	-1.62591e+08	1
1148		57721.2	60151.7	5.64601e+07	2430.56	5.93854e+08	-5.61146e+08	3.11925e+07	2.25665e+08	-2.03498e+08	1
1149		78253	80979.1	5.92348e+07	2726.04	4.56602e+08	-4.21119e+08	3.2782e+07	1.73509e+08	-1.49753e+08	1
1150		64347.1	66515.8	6.32953e+07	2168.72	4.41398e+08	-4.01854e+08	3.49265e+07	1.67731e+08	-1.4183e+08	1
1151		70254.1	72939.9	5.16422e+07	2685.82	4.56809e+08	-4.28919e+08	2.87173e+07	1.73588e+08	-1.53896e+08	1
1152		53502.9	54941.8	4.24074e+07	1438.81	2.24741e+08	-2.06086e+08	2.38364e+07	8.54017e+07	-7.0591e+07	1
1153		62467.8	64709.6	5.25941e+07	2241.83	3.9265e+08	-3.63807e+08	2.89423e+07	1.49207e+08	-1.2929e+08	1
1154		65974.9	67569.8	5.07479e+07	1594.83	2.26694e+08	-1.99698e+08	2.85292e+07	8.61439e+07	-6.66403e+07	1
1155		50968	52198.5	5.32813e+07	1230.46	2.65414e+08	-2.35884e+08	2.96177e+07	1.00857e+08	-8.02652e+07	1
1156		83485.2	86241.2	5.5049e+07	2755.95	4.17127e+08	-3.8583e+08	3.02996e+07	1.58508e+08	-1.37234e+08	1
1157		69178.4	71100.3	4.12152e+07	1921.83	2.33524e+08	-2.1606e+08	2.26085e+07	8.87391e+07	-7.51563e+07	1
1158		59360	62269.3	4.27395e+07	2909.26	5.0134e+08	-4.82352e+08	2.39832e+07	1.90509e+08	-1.75552e+08	1
1159		51312.8	52761.9	5.19016e+07	1449.13	3.77585e+08	-3.49435e+08	2.87899e+07	1.43482e+08	-1.23718e+08	1
1160		52842.8	53866.9	4.38509e+07	1024.11	2.07417e+08	-1.87318e+08	2.39479e+07	7.88186e+07	-6.38964e+07	1
1161		63000.4	66030.8	4.44608e+07	3030.34	4.80426e+08	-4.59717e+08	2.47358e+07	1.82562e+08	-1.66852e+08	1
1162		60486.9	62707.3	6.99799e+07	2220.31	4.19696e+08	-3.73468e+08	3.90744e+07	1.59484e+08	-1.29436e+08	1
1163		81267.5	83940.4	5.76603e+07	2672.93	3.78391e+08	-3.44483e+08	3.17701e+07	1.43789e+08	-1.21044e+08	1
1164		55610.9	57081.2	4.71028e+07	1470.25	3.00917e+08	-2.77566e+08	2.62787e+07	1.14348e+08	-9.70954e+07	1
1165		52922.5	54796.2	4.18567e+07	1873.67	2.9046e+08	-2.72356e+08	2.32945e+07	1.10375e+08	-9.61061e+07	1
1166		70881.9	73449.8	4.99947e+07	2567.93	4.59161e+08	-4.32918e+08	2.78784e+07	1.74481e+08	-1.55628e+08	1
1167		67728.8	71179.1	6.96651e+07	3450.27	8.92169e+08	-8.46256e+08	3.83162e+07	3.39024e+08	-3.09734e+08	1
1168		54655.9	55924.9	5.14126e+07	1269.04	2.84184e+08	-2.56523e+08	2.85138e+07	1.0799e+08	-8.85017e+07	1
1169		57880.9	59847.4	6.60876e+07	1966.49	6.49181e+08	-6.06845e+08	3.68858e+07	2.46689e+08	-2.18829e+08	1
1170		80006	83802.1	4.86615e+07	3796.12	4.96709e+08	-4.71799e+08	2.72141e+07	1.88749e+08	-1.70561e+08	1
1171		61333.4	63477.5	4.44965e+07	2144.16	3.0936e+08	-2.88615e+08	2.47623e+07	1.17557e+08	-1.0182e+08	1
1172		53891.1	56112.2	4.03652e+07	2221.09	4.25892e+08	-4.09278e+08	2.29701e+07	1.61839e+08	-1.47894e+08	1
1173		51058.7	52237.3	6.26903e+07	1178.51	3.14335e+08	-2.75396e+08	3.48059e+07	1.19447e+08	-9.3667e+07	1
1174		67072.3	68804.4	4.16955e+07	1732.05	1.79085e+08	-1.61141e+08	2.32355e+07	6.80521e+07	-5.38424e+07	1
1175		59575.3	61777.7	4.37642e+07	2202.35	3.80628e+08	-3.60616e+08	2.38968e+07	1.44639e+08	-1.29768e+08	1
1176		62592	63835.2	4.97147e+07	1243.17	2.21618e+08	-1.95655e+08	2.74372e+07	8.42148e+07	-6.58032e+07	1
1177		59588.8	62501.8	4.24031e+07	2913.09	4.63157e+08	-4.44506e+08	2.35566e+07	1.76e+08	-1.61469e+08	1
1178		56055.2	58076	4.88892e+07	2020.84	3.77676e+08	-3.52539e+08	2.69816e+07	1.43517e+08	-1.25561e+08	1
1179		70932.8	73713.3	4.09667e+07	2780.51	2.65286e+08	-2.48071e+08	2.2802e+07	1.00809e+08	-8.70322e+07	1
1180		61935	63390.5	6.33858e+07	1455.57	3.38582e+08	-2.98948e+08	3.50396e+07	1.28661e+08	-1.02647e+08	1
1181		71555.8	73990.8	4.14774e+07	2434.91	2.31602e+08	-2.13876e+08	2.30931e+07	8.80088e+07	-7.39414e+07	1
1182		55226.6	57196.4	4.40769e+07	1969.79	3.95788e+08	-3.75463e+08	2.41635e+07	1.50399e+08	-1.35261e+08	1
1183		57779.9	60089.4	4.58998e+07	2309.45	4.32288e+08	-4.1014e+08	2.45793e+07	1.6427e+08	-1.48716e+08	1
1184		63707	65422.4	4.83885e+07	1715.41	2.80539e+08	-2.55902e+08	2.67816e+07	1.06605e+08	-8.88489e+07	1
1185		61542.8	63652.9	4.97746e+07	2110.04	4.0994e+08	-3.83917e+08	2.79031e+07	1.55777e+08	-1.369e+08	1
1186		77240.5	79245.2	4.97335e+07	2004.68	2.81832e+08	-2.5585e+08	2.78518e+07	1.07096e+08	-8.827e+07	1
1187		52307.2	54586.6	4.50042e+07	2279.36	4.06711e+08	-3.85459e+08	2.48419e+07	1.5455e+08	-1.38734e+08	1
1188		54309.9	55735.1	4.01498e+07	1425.21	2.07901e+08	-1.91503e+08	2.21204e+07	7.90024e+07	-6.59077e+07	1
1189		52812.6	54087.3	4.79291e+07	1274.66	3.06812e+08	-2.82635e+08	2.69595e+07	1.16589e+08	-9.86549e+07	1
1190		54917.3	55798.3	5.79721e+07	880.929	2.14213e+08	-1.79993e+08	3.18128e+07	8.1401e+07	-5.86139e+07	1
1191		61237.8	63339.3	4.57649e+07	2101.48	4.02309e+08	-3.80296e+08	2.55321e+07	1.52877e+08	-1.36371e+08	1
1192		67487.5	69139.9	6.95161e+07	1652.41	4.06289e+08	-3.60524e+08	3.83511e+07	1.5439e+08	-1.25064e+08	1
1193		69724	72864.6	4.49354e+07	3140.65	3.24787e+08	-3.03604e+08	2.51745e+07	1.23419e+08	-1.0727e+08	1
1194		60365.6	62847.6	5.75848e+07	2481.96	5.84926e+08	-5.51093e+08	3.14671e+07	2.22272e+08	-1.9983e+08	1
1195		58908.8	60992.9	4.44621e+07	2084.1	3.72876e+08	-3.52165e+08	2.46926e+07	1.41693e+08	-1.26026e+08	1
1196		64998.4	67679.9	4.46422e+07	2681.5	4.57169e+08	-4.36279e+08	2.48786e+07	1.73724e+08	-1.57871e+08	1
1197		63342.9	64870.3	5.22928e+07	1527.45	3.11748e+08	-2.83207e+08	2.90691e+07	1.18464e+08	-9.84207e+07	1
1198		75916.7	78867.7	4.9913e+07	2951.04	3.63182e+08	-3.3702e+08	2.76947e+07	1.38009e+08	-1.1934e+08	1
1199		57004.8	58880.9	5.63943e+07	1876.1	5.36921e+08	-5.04279e+08	3.13431e+07	2.0403e+08	-1.81713e+08	1
1200		84856.5	89108.3	4.13709e+07	4251.83	3.71447e+08	-3.53828e+08	2.26705e+07	1.4115e+08	-1.27505e+08	1
1201		73600.6	77159.1	6.11095e+07	3558.55	7.78948e+08	-7.4159e+08	3.34792e+07	2.96e+08	-2.71547e+08	1
1202		53478.1	56137.1	6.2427e+07	2659	8.04135e+08	-7.65459e+08	3.45439e+07	3.05571e+08	-2.80053e+08	1
1203		54055.7	55933.1	6.69637e+07	1877.39	7.39613e+08	-6.96401e+08	3.68713e+07	2.81053e+08	-2.53207e+08	1
1204		75320.7	77564.9	6.46109e+07	2244.25	4.08239e+08	-3.6738e+08	3.58411e+07	1.55131e+08	-1.28315e+08	1
1205		61338.4	63077.8	4.26203e+07	1739.41	2.47874e+08	-2.29006e+08	2.38248e+07	9.41921e+07	-7.9393e+07	1
1206		65321.5	66751.4	5.71832e+07	1429.87	3.01376e+08	-2.67945e+08	3.18983e+07	1.14523e+08	-9.16503e+07	1
1207		81449.6	83819.5	4.73025e+07	2369.84	2.59479e+08	-2.35929e+08	2.663e+07	9.86022e+07	-8.09979e+07	1
1208		68178	70562	5.00625e+07	2383.99	3.08706e+08	-2.82395e+08	2.78256e+07	1.17308e+08	-9.85084e+07	1
1209		59907.2	62117.5	4.45982e+07	2210.33	4.18809e+08	-3.97963e+08	2.48039e+07	1.59148e+08	-1.43369e+08	1
1210		58302	60064.4	5.05179e+07	1762.41	3.25898e+08	-2.99132e+08	2.79614e+07	1.23841e+08	-1.04906e+08	1
1211		55444.2	57520.3	5.0072e+07	2076.11	4.55781e+08	-4.29461e+08	2.78974e+07	1.73197e+08	-1.54325e+08	1
1212		68035.5	69544.7	5.55405e+07	1509.16	2.50133e+08	-2.18345e+08	3.09541e+07	9.50506e+07	-7.31222e+07	1
1213		57083.4	58889.4	4.33488e+07	1806	2.81461e+08	-2.61864e+08	2.3836e+07	1.06955e+08	-9.21448e+07	1
1214		54884.4	56231.3	4.55061e+07	1346.85	2.83788e+08	-2.62034e+08	2.53965e+07	1.07839e+08	-9.14686e+07	1
1215		54732.2	56418	4.4253e+07	1685.86	3.98307e+08	-3.77806e+08	2.43451e+07	1.51357e+08	-1.36037e+08	1
1216		74430.6	77099.2	4.66216e+07	2668.52	3.32021e+08	-3.09152e+08	2.60638e+07	1.26168e+08	-1.0913e+08	1
1217		57383.7	59123.1	4.12839e+07	1739.44	2.50614e+08	-2.33082e+08	2.31587e+07	9.52334e+07	-8.11005e+07	1
1218		60007.5	61627.4	5.14347e+07	1619.95	3.03513e+08	-2.7583e+08	2.85004e+07	1.15335e+08	-9.58604e+07	1
1219		91509.2	95715	4.74358e+07	4205.85	4.23662e+08	-3.99978e+08	2.63157e+07	1.60992e+08	-1.43702e+08	1
1220		49741.6	51182.8	4.26721e+07	1441.19	2.99926e+08	-2.81006e+08	2.36356e+07	1.13972e+08	-9.93621e+07	1
1221		78018.5	80917	4.36608e+07	2898.44	3.07526e+08	-2.87617e+08	2.48719e+07	1.1686e+08	-1.01014e+08	1
1222		51815.6	53424.9	4.33433e+07	1609.3	2.87517e+08	-2.67926e+08	2.44302e+07	1.09256e+08	-9.3852e+07	1
1223		59231.3	61984.9	4.58821e+07	2753.58	4.36882e+08	-4.14752e+08	2.51052e+07	1.66015e+08	-1.49936e+08	1
1224		55566.6	58267.8	6.31368e+07	2701.26	7.43437e+08	-7.04052e+08	3.51325e+07	2.82506e+08	-2.56399e+08	1
1225		60569.6	62014.2	4.29442e+07	1444.61	2.34124e+08	-2.14932e+08	2.38169e+07	8.89672e+07	-7.4176e+07	1
1226		55580.8	57207.3	4.81132e+07	1626.52	2.98707e+08	-2.74346e+08	2.62339e+07	1.13509e+08	-9.63004e+07	1
1227		56258.3	58149.9	5.36018e+07	1891.54	4.48233e+08	-4.18383e+08	3.00038e+07	1.70329e+08	-1.4935e+08	1
1228		56124.4	58287	6.73311e+07	2162.58	7.01988e+08	-6.58409e+08	3.70956e+07	2.66755e+08	-2.38686e+08	1
1229		62478	64880.6	6.12098e+07	2402.6	6.39633e+08	-6.02175e+08	3.37232e+07	2.43061e+08	-2.18363e+08	1
1230		68310.7	70038.8	5.06873e+07	1728.1	2.88471e+08	-2.61535e+08	2.80209e+07	1.09619e+08	-9.06237e+07	1
1231		73011.3	74709.7	6.20667e+07	1698.41	2.87062e+08	-2.48747e+08	3.43762e+07	1.09084e+08	-8.37332e+07	1
1232		68857.3	71650.1	5.05432e+07	2792.8	3.97528e+08	-3.70737e+08	2.84948e+07	1.51061e+08	-1.31592e+08	1
1233		59863.7	61922.5	5.031e+07	2058.87	3.76717e+08	-3.50159e+08	2.81628e+07	1.43153e+08	-1.24015e+08	1
1234		83299.5	87262.7	5.50537e+07	3963.13	5.34354e+08	-5.03052e+08	3.0121e+07	2.03054e+08	-1.81959e+08	1
1235		57557.9	59977.1	4.08127e+07	2419.27	4.25293e+08	-4.08232e+08	2.25721e+07	1.61611e+08	-1.48065e+08	1
1236		70452.8	73606.8	5.41945e+07	3153.99	5.16395e+08	-4.85952e+08	3.03727e+07	1.9623e+08	-1.74883e+08	1
1237		69988.9	72709.9	4.24052e+07	2721.07	3.45731e+08	-3.27078e+08	2.37054e+07	1.31378e+08	-1.16698e+08	1
1238		62733.8	64638.4	3.92913e+07	1904.55	2.25107e+08	-2.09568e+08	2.19601e+07	8.55408e+07	-7.26064e+07	1
1239		60257.1	62811.5	7.06982e+07	2554.46	7.54906e+08	-7.0796e+08	3.96066e+07	2.86864e+08	-2.56283e+08	1
1240		54533.6	56873.3	3.93114e+07	2339.79	3.86436e+08	-3.70877e+08	2.16462e+07	1.46846e+08	-1.34225e+08	1
1241		74755.5	76433.7	4.09475e+07	1678.23	2.03313e+08	-1.86117e+08	2.24374e+07	7.72588e+07	-6.38471e+07	1
1242		55580.9	57521	5.36859e+07	1940.11	4.11961e+08	-3.82027e+08	2.96637e+07	1.56545e+08	-1.35907e+08	1
1243		67509.7	70056.2	4.92225e+07	2546.51	4.25313e+08	-3.99843e+08	2.73697e+07	1.61619e+08	-1.43275e+08	1
1244		67451	69408.8	4.64357e+07	1957.79	3.33264e+08	-3.10581e+08	2.57728e+07	1.2664e+08	-1.09893e+08	1
1245		76278.9	79251.6	6.26978e+07	2972.62	5.87191e+08	-5.48245e+08	3.49479e+07	2.23133e+08	-1.97211e+08	1
1246		53927	56083.8	4.56878e+07	2156.8	4.49489e+08	-4.27553e+08	2.52781e+07	1.70806e+08	-1.54553e+08	1
1247		57426.7	59040.5	5.74679e+07	1613.85	4.17739e+08	-3.84023e+08	3.17779e+07	1.58741e+08	-1.35988e+08	1
1248		54444.3	56033.8	5.15305e+07	1589.51	2.66806e+08	-2.39028e+08	2.83719e+07	1.01386e+08	-8.20402e+07	1
1249		69518.7	71890.8	5.22554e+07	2372.07	4.54663e+08	-4.26159e+08	2.93464e+07	1.72772e+08	-1.52451e+08	1
1250		52294.1	53761.7	3.98157e+07	1467.55	2.58599e+08	-2.42535e+08	2.22108e+07	9.82677e+07	-8.50826e+07	1
1251		78146.4	81523.7	4.80085e+07	3377.2	3.8565e+08	-3.61393e+08	2.63786e+07	1.46547e+08	-1.29194e+08	1
1252		76114.1	78303.1	5.29479e+07	2188.95	3.20052e+08	-2.90856e+08	2.94368e+07	1.2162e+08	-1.01209e+08	1
1253		75996.7	78830.6	6.27315e+07	2833.87	5.19971e+08	-4.80992e+08	3.4598e+07	1.97589e+08	-1.72017e+08	1
1254		52043.3	52963.5	3.93339e+07	920.17	1.80659e+08	-1.65077e+08	2.17581e+07	6.86505e+07	-5.5918e+07	1
1255		49799	51209.9	3.92034e+07	1410.94	2.61093e+08	-2.45641e+08	2.17757e+07	9.92153e+07	-8.64653e+07	1
1256		50962.5	52248.8	5.20037e+07	1286.3	3.28732e+08	-3.0048e+08	2.89879e+07	1.24918e+08	-1.04956e+08	1
1257		50959.8	53336.8	4.30484e+07	2377.07	5.49591e+08	-5.30294e+08	2.36111e+07	2.08845e+08	-1.94259e+08	1
1258		59072.1	60905.1	4.61248e+07	1832.97	2.9031e+08	-2.67937e+08	2.5424e+07	1.10318e+08	-9.39195e+07	1
1259		66278.7	69066.7	4.59951e+07	2787.95	3.98375e+08	-3.76131e+08	2.57755e+07	1.51382e+08	-1.34633e+08	1
1260		68735	71189	4.55703e+07	2453.99	4.32961e+08	-4.11143e+08	2.54247e+07	1.64525e+08	-1.48126e+08	1
1261		62039.3	63092.1	4.61339e+07	1052.85	1.84304e+08	-1.61922e+08	2.56734e+07	7.00356e+07	-5.33879e+07	1
1262		50074.4	51092.6	4.89843e+07	1018.19	2.16952e+08	-1.91719e+08	2.73956e+07	8.24417e+07	-6.40718e+07	1
1263		61695	63911.6	4.96074e+07	2216.63	4.41297e+08	-4.15442e+08	2.78788e+07	1.67693e+08	-1.4884e+08	1
1264		59094	61314	6.84999e+07	2219.98	6.96239e+08	-6.5149e+08	3.82006e+07	2.64571e+08	-2.35396e+08	1
1265		48995.6	49658.5	6.12843e+07	662.951	2.01131e+08	-1.63599e+08	3.38276e+07	7.64299e+07	-5.1628e+07	1
1266		75291.7	77347.1	4.63262e+07	2055.41	2.48806e+08	-2.26231e+08	2.55816e+07	9.45462e+07	-7.79903e+07	1
1267		51045.8	53101	4.23724e+07	2055.23	3.91138e+08	-3.72517e+08	2.35325e+07	1.48632e+08	-1.34126e+08	1
1268		53797.3	55813.5	5.0684e+07	2016.22	4.49852e+08	-4.2292e+08	2.82188e+07	1.70944e+08	-1.51751e+08	1
1269		70135.4	73040.3	5.39646e+07	2904.96	5.35709e+08	-5.05497e+08	2.97873e+07	2.0357e+08	-1.82808e+08	1
1270		52179.2	53464.6	6.15149e+07	1285.33	4.11777e+08	-3.74014e+08	3.35974e+07	1.56475e+08	-1.31904e+08	1
1271		64244.2	66136.3	4.13938e+07	1892.04	2.54326e+08	-2.36684e+08	2.28952e+07	9.6644e+07	-8.27745e+07	1
1272		77554.9	80328.1	3.93254e+07	2773.19	2.9055e+08	-2.74976e+08	2.1485e+07	1.10409e+08	-9.79497e+07	1
1273		58184.4	59605.8	4.71387e+07	1421.37	2.89025e+08	-2.65638e+08	2.5936e+07	1.09829e+08	-9.29192e+07	1
1274		82973.9	86355.2	3.88152e+07	3381.3	3.01197e+08	-2.86134e+08	2.17587e+07	1.14455e+08	-1.01722e+08	1
1275		78832.8	81577.2	5.49107e+07	2744.33	4.43898e+08	-4.1274e+08	3.03684e+07	1.68681e+08	-1.47339e+08	1
1276		63911.5	66873.2	5.05414e+07	2961.68	6.1736e+08	-5.90571e+08	2.78856e+07	2.34597e+08	-2.15737e+08	1
1277		79546.1	82660.5	4.15833e+07	3114.42	3.04361e+08	-2.86529e+08	2.30366e+07	1.15657e+08	-1.01646e+08	1
1278		62562.1	65271.5	4.1566e+07	2709.41	4.04185e+08	-3.86371e+08	2.35567e+07	1.5359e+08	-1.39059e+08	1
1279		70069	72491.1	5.12136e+07	2422.05	4.2737e+08	-3.99908e+08	2.87057e+07	1.62401e+08	-1.42721e+08	1
1280		64351.1	66096.9	5.3157e+07	1745.81	2.82994e+08	-2.53589e+08	2.95544e+07	1.07538e+08	-8.7009e+07	1
1281		59260.7	61057.5	7.09456e+07	1796.77	6.48549e+08	-6.01355e+08	3.94048e+07	2.46449e+08	-2.1607e+08	1
1282		74448.4	77144.5	4.3982e+07	2696.11	3.3954e+08	-3.1931e+08	2.44748e+07	1.29025e+08	-1.13576e+08	1
1283		53003.7	54817.3	6.01836e+07	1813.6	5.04005e+08	-4.67574e+08	3.35854e+07	1.91522e+08	-1.66962e+08	1
1284		56294.6	57377.6	5.57461e+07	1083.03	2.4221e+08	-2.10215e+08	3.10123e+07	9.20397e+07	-7.00531e+07	1
1285		75672.5	80111.8	5.5495e+07	4439.3	7.8761e+08	-7.55867e+08	3.08693e+07	2.99292e+08	-2.77448e+08	1
1286		70405.5	71971	6.42486e+07	1565.48	3.06961e+08	-2.66464e+08	3.54804e+07	1.16645e+08	-9.01906e+07	1
1287		52056.8	54320.7	5.05317e+07	2263.9	4.81043e+08	-4.54263e+08	2.81649e+07	1.82796e+08	-1.63657e+08	1
1288		50497.7	52211	5.96745e+07	1713.31	5.09688e+08	-4.73766e+08	3.32652e+07	1.93682e+08	-1.69442e+08	1
1289		68649.1	70910.1	4.47833e+07	2260.95	3.69023e+08	-3.47992e+08	2.49567e+07	1.40229e+08	-1.24298e+08	1
1290		61243.8	62667.8	5.67116e+07	1424.01	2.59905e+08	-2.26946e+08	3.14876e+07	9.87641e+07	-7.63022e+07	1
1291		50925.9	52102.3	4.39603e+07	1176.48	1.91571e+08	-1.71362e+08	2.44225e+07	7.27969e+07	-5.74001e+07	1
1292		63147.3	64620	5.54267e+07	1472.75	2.28291e+08	-1.96616e+08	3.06682e+07	8.67506e+07	-6.51081e+07	1
1293		63998.9	66146.7	5.45962e+07	2147.74	4.30801e+08	-3.99957e+08	3.02118e+07	1.63705e+08	-1.42518e+08	1
1294		83650.3	87119.7	6.23659e+07	3469.44	6.41994e+08	-6.0338e+08	3.44844e+07	2.43958e+08	-2.18499e+08	1
1295		49004.9	50470.7	4.22484e+07	1465.76	2.97803e+08	-2.79306e+08	2.33786e+07	1.13165e+08	-9.88121e+07	1
1296		61584.2	62472.5	4.47492e+07	888.301	1.47832e+08	-1.26834e+08	2.50915e+07	5.6176e+07	-4.01103e+07	1
1297		55935.6	57469.1	4.42808e+07	1533.58	2.8084e+08	-2.60311e+08	2.44241e+07	1.06719e+08	-9.13206e+07	1
1298		80581.4	83287.6	5.68801e+07	2706.18	4.09585e+08	-3.76457e+08	3.15824e+07	1.55642e+08	-1.33086e+08	1
1299		58460.2	60258.3	3.96269e+07	1798.1	2.43059e+08	-2.27184e+08	2.19361e+07	9.23624e+07	-7.9452e+07	1
1300		55183.3	56953.5	5.02018e+07	1770.25	3.62115e+08	-3.35665e+08	2.8102e+07	1.37604e+08	-1.18528e+08	1
1301		54449	55690.3	3.99128e+07	1241.26	2.20039e+08	-2.03879e+08	2.19549e+07	8.3615e+07	-7.06858e+07	1
1302		70498.7	72607.7	7.53164e+07	2108.97	6.52954e+08	-6.0139e+08	4.16464e+07	2.48123e+08	-2.15502e+08	1
1303		53157.4	54806.3	5.21386e+07	1648.93	3.418e+08	-3.13413e+08	2.91345e+07	1.29884e+08	-1.09775e+08	1
1304		54574.9	56564.8	4.01398e+07	1989.95	3.31872e+08	-3.15484e+08	2.22692e+07	1.26111e+08	-1.12868e+08	1
1305		75214.5	77142.5	6.23319e+07	1928.01	2.99511e+08	-2.60931e+08	3.44222e+07	1.13814e+08	-8.84175e+07	1
1306		80642	82801	4.53134e+07	2158.96	2.34343e+08	-2.12781e+08	2.51449e+07	8.90503e+07	-7.29311e+07	1
1307		48236.9	49514	5.74441e+07	1277.13	3.42707e+08	-3.09015e+08	3.17413e+07	1.30229e+08	-1.07513e+08	1
1308		68560.6	70789.7	4.91725e+07	2229.09	3.92292e+08	-3.66871e+08	2.74778e+07	1.49071e+08	-1.30619e+08	1
1309		55176.4	56627.7	4.12368e+07	1451.27	2.39642e+08	-2.22157e+08	2.3e+07	9.10641e+07	-7.70898e+07	1
1310		52307.5	53424.6	4.42147e+07	1117.13	2.28824e+08	-2.08361e+08	2.45645e+07	8.69531e+07	-7.14143e+07	1
1311		54937	57437.5	6.19633e+07	2500.51	8.19682e+08	-7.81471e+08	3.41768e+07	3.11479e+08	-2.86328e+08	1
1312		55101	57742.9	4.01975e+07	2641.93	4.21388e+08	-4.04942e+08	2.24191e+07	1.60127e+08	-1.46734e+08	1
1313		57690	59728.5	4.46737e+07	2038.53	3.60928e+08	-3.40006e+08	2.48025e+07	1.37153e+08	-1.21376e+08	1
1314		55691.8	57200.5	7.07873e+07	1508.67	5.20108e+08	-4.73073e+08	3.9279e+07	1.97641e+08	-1.67388e+08	1
1315		53109.3	55118.1	3.97097e+07	2008.81	3.20247e+08	-3.04289e+08	2.21547e+07	1.21694e+08	-1.08565e+08	1
1316		50966.3	52456	4.38207e+07	1489.7	3.10228e+08	-2.90159e+08	2.44682e+07	1.17887e+08	-1.02444e+08	1
1317		50714.6	52575.7	4.35411e+07	1861.11	3.72687e+08	-3.52898e+08	2.42778e+07	1.41621e+08	-1.26369e+08	1
1318		67272	68595.4	5.37107e+07	1323.4	2.48038e+08	-2.18079e+08	2.98759e+07	9.42544e+07	-7.34042e+07	1
1319		60704.5	62586.8	4.50166e+07	1882.34	2.81697e+08	-2.60432e+08	2.48221e+07	1.07045e+08	-9.12485e+07	1
1320		59917.2	62011.4	4.17377e+07	2094.15	3.29373e+08	-3.11388e+08	2.33489e+07	1.25162e+08	-1.10839e+08	1
1321		56100.7	57988.3	6.06753e+07	1887.64	4.6665e+08	-4.29727e+08	3.3654e+07	1.77327e+08	-1.52699e+08	1
1322		67795.4	70356.3	5.45944e+07	2560.95	5.09783e+08	-4.78941e+08	3.02783e+07	1.93718e+08	-1.72465e+08	1
1323		60672.8	62650.7	6.29049e+07	1977.9	5.26887e+08	-4.87734e+08	3.49054e+07	2.00217e+08	-1.74338e+08	1
1324		64917.2	66986.3	5.99072e+07	2069.13	3.86304e+08	-3.50149e+08	3.30605e+07	1.46796e+08	-1.22761e+08	1
1325		59560.4	61060.8	6.01038e+07	1500.34	4.04386e+08	-3.68034e+08	3.31826e+07	1.53667e+08	-1.2951e+08	1
1326		48580.7	49724.8	4.45468e+07	1144.1	2.46823e+08	-2.26028e+08	2.42534e+07	9.37927e+07	-7.8565e+07	1
1327		61808.9	64356.1	4.57324e+07	2547.17	3.4983e+08	-3.27849e+08	2.59009e+07	1.32935e+08	-1.1606e+08	1
1328		55481.8	57296.5	5.739e+07	1814.67	5.07933e+08	-4.74295e+08	3.17105e+07	1.93015e+08	-1.7033e+08	1
1329		51164.3	52944.7	4.7114e+07	1780.45	3.71382e+08	-3.4802e+08	2.65057e+07	1.41125e+08	-1.23645e+08	1
1330		60079.9	62595.1	4.31439e+07	2515.15	4.07655e+08	-3.88263e+08	2.40688e+07	1.54909e+08	-1.39866e+08	1
1331		51855.5	53414.3	5.31737e+07	1558.8	4.00222e+08	-3.708e+08	2.92508e+07	1.52084e+08	-1.31859e+08	1
1332		51754.8	53578.6	4.36927e+07	1823.84	3.46321e+08	-3.2638e+08	2.45381e+07	1.31602e+08	-1.16089e+08	1
1333		54318.3	56116.2	5.45443e+07	1797.86	4.17006e+08	-3.86213e+08	2.99522e+07	1.58462e+08	-1.37536e+08	1
1334		58062.7	59861.5	4.40412e+07	1798.83	3.64207e+08	-3.43917e+08	2.45662e+07	1.38399e+08	-1.22858e+08	1
1335		52887.7	54997.4	4.17873e+07	2109.7	3.37903e+08	-3.19868e+08	2.3394e+07	1.28403e+08	-1.14035e+08	1
1336		65576.6	67205.4	4.75147e+07	1628.81	2.5459e+08	-2.30827e+08	2.58892e+07	9.67443e+07	-7.98807e+07	1
1337		65112.7	66960	4.84336e+07	1847.28	3.02376e+08	-2.77694e+08	2.68736e+07	1.14903e+08	-9.70549e+07	1
1338		56130.6	57572.8	4.26409e+07	1442.26	2.03524e+08	-1.84635e+08	2.35835e+07	7.73391e+07	-6.27813e+07	1
1339		58555	60945.6	5.25697e+07	2390.6	5.05364e+08	-4.76546e+08	2.92141e+07	1.92038e+08	-1.7185e+08	1
1340		57206.4	59106.2	4.29228e+07	1899.86	3.47994e+08	-3.28823e+08	2.38083e+07	1.32238e+08	-1.17455e+08	1
1341		54568.2	56752.6	3.89939e+07	2184.47	3.57796e+08	-3.42554e+08	2.17609e+07	1.35962e+08	-1.23227e+08	1
1342		60656.1	62918	4.44874e+07	2261.95	4.00623e+08	-3.79888e+08	2.46542e+07	1.52237e+08	-1.36608e+08	1
1343		52160	53886.4	6.29531e+07	1726.49	6.42571e+08	-6.0337e+08	3.46958e+07	2.44177e+08	-2.18507e+08	1
1344		52050.9	53600	5.76184e+07	1549.06	4.46622e+08	-4.12755e+08	3.15301e+07	1.69716e+08	-1.47212e+08	1
1345		63160.3	65734.9	4.20909e+07	2574.68	3.57207e+08	-3.38868e+08	2.32982e+07	1.35739e+08	-1.21466e+08	1
1346		72252.2	74440.1	4.27691e+07	2187.89	3.08634e+08	-2.89617e+08	2.37032e+07	1.17281e+08	-1.02603e+08	1
1347		72615.1	75174	4.70517e+07	2558.81	3.30952e+08	-3.07652e+08	2.60062e+07	1.25762e+08	-1.08781e+08	1
1348		60816.1	62163.9	3.99007e+07	1347.72	1.86099e+08	-1.6995e+08	2.20355e+07	7.07174e+07	-5.77076e+07	1
1349		66359.7	68803.3	4.50979e+07	2443.63	3.62406e+08	-3.4106e+08	2.47319e+07	1.37714e+08	-1.22008e+08	1
1350		53527.5	54944.6	5.93184e+07	1417.03	4.53527e+08	-4.1796e+08	3.26272e+07	1.7234e+08	-1.48739e+08	1
1351		56221.2	57595.9	5.27231e+07	1374.72	3.11608e+08	-2.82637e+08	2.88769e+07	1.18411e+08	-9.85598e+07	1
1352		49031.4	50768.1	4.44799e+07	1736.71	3.99897e+08	-3.79169e+08	2.47766e+07	1.51961e+08	-1.3621e+08	1
1353		79083.7	81675.6	5.06333e+07	2591.87	2.93249e+08	-2.66367e+08	2.8817e+07	1.11435e+08	-9.16432e+07	1
1354		75696.6	78463.3	4.28139e+07	2766.77	3.12531e+08	-2.93469e+08	2.4075e+07	1.18762e+08	-1.03712e+08	1
1355		69465.3	72915.8	4.0287e+07	3450.43	3.9219e+08	-3.75655e+08	2.25604e+07	1.49032e+08	-1.35498e+08	1
1356		65638.8	67912.7	4.96923e+07	2273.93	3.44547e+08	-3.18606e+08	2.72826e+07	1.30928e+08	-1.12671e+08	1
1357		62458.8	64813.1	6.08711e+07	2354.28	5.01335e+08	-4.64215e+08	3.39649e+07	1.90507e+08	-1.65568e+08	1
1358		69873.2	72598	4.52015e+07	2724.71	3.68336e+08	-3.46886e+08	2.49884e+07	1.39968e+08	-1.24005e+08	1
1359		84241.5	86230.4	3.94605e+07	1988.86	1.84617e+08	-1.68908e+08	2.19807e+07	7.01543e+07	-5.71992e+07	1
1360		68560	70875.8	5.70279e+07	2315.86	4.11829e+08	-3.78552e+08	3.15687e+07	1.56495e+08	-1.33952e+08	1
1361		76899.4	78802.7	4.67225e+07	1903.3	2.2692e+08	-2.0395e+08	2.62188e+07	8.62297e+07	-6.90366e+07	1
1362		74899	77181.4	4.60359e+07	2282.37	2.69882e+08	-2.47598e+08	2.60129e+07	1.02555e+08	-8.5568e+07	1
1363		75308.4	77650.4	6.10582e+07	2341.95	4.02248e+08	-3.64942e+08	3.38914e+07	1.52854e+08	-1.27989e+08	1
1364		55407.9	57869.6	5.93359e+07	2461.73	7.36436e+08	-7.00852e+08	3.28865e+07	2.79846e+08	-2.55985e+08	1
1365		59126.9	61340.5	4.71013e+07	2213.64	4.25991e+08	-4.02641e+08	2.60918e+07	1.61877e+08	-1.4481e+08	1
1366		70314.5	72980.9	4.45502e+07	2666.4	3.31247e+08	-3.10448e+08	2.49115e+07	1.25874e+08	-1.09988e+08	1
1367		67491.6	69999	5.67331e+07	2507.44	5.1848e+08	-4.85498e+08	3.14973e+07	1.97022e+08	-1.74551e+08	1
1368		69395.7	72649.2	5.10494e+07	3253.56	6.1023e+08	-5.82932e+08	2.82989e+07	2.31887e+08	-2.12614e+08	1
1369		76841.1	79777.6	5.07842e+07	2936.55	4.67742e+08	-4.40709e+08	2.8091e+07	1.77742e+08	-1.58677e+08	1
1370		57055.3	58799	6.06864e+07	1743.73	4.99483e+08	-4.62549e+08	3.38554e+07	1.89804e+08	-1.64974e+08	1
1371		62495.4	64124.3	5.78718e+07	1628.96	3.74749e+08	-3.40629e+08	3.18552e+07	1.42405e+08	-1.19575e+08	1
1372		72252.1	74908.9	5.22422e+07	2656.73	4.59897e+08	-4.31406e+08	2.88737e+07	1.74761e+08	-1.54913e+08	1
1373		48094.4	48830.4	4.00104e+07	735.998	1.15388e+08	-9.91289e+07	2.22253e+07	4.38473e+07	-3.06476e+07	1
1374		62207.9	64687.6	6.38061e+07	2479.69	6.03171e+08	-5.63117e+08	3.48932e+07	2.29205e+08	-2.03337e+08	1
1375		62752.7	64872.2	4.00043e+07	2119.48	2.94684e+08	-2.78431e+08	2.23738e+07	1.1198e+08	-9.86318e+07	1
1376		61591.1	64135.6	4.80693e+07	2544.54	4.14503e+08	-3.90186e+08	2.65686e+07	1.57511e+08	-1.39968e+08	1
1377		65591.8	67903.5	4.15478e+07	2311.79	2.98729e+08	-2.80933e+08	2.33726e+07	1.13517e+08	-9.91701e+07	1
1378		63372	64705.8	5.21695e+07	1333.78	2.38248e+08	-2.0983e+08	2.88471e+07	9.05342e+07	-7.07129e+07	1
1379		54392.8	56604.1	6.18939e+07	2211.31	7.29714e+08	-6.91572e+08	3.38927e+07	2.77292e+08	-2.52424e+08	1
1380		64406.5	66410.1	4.18991e+07	2003.61	2.65583e+08	-2.47436e+08	2.29595e+07	1.00922e+08	-8.69876e+07	1
1381		68653	71469.5	5.13639e+07	2816.56	5.32511e+08	-5.04899e+08	2.82239e+07	2.02354e+08	-1.83156e+08	1
1382		72052.9	75450.1	4.37543e+07	3397.18	4.59357e+08	-4.39354e+08	2.43264e+07	1.74556e+08	-1.59255e+08	1
1383		60273	62065.3	6.06616e+07	1792.27	4.46405e+08	-4.09496e+08	3.33033e+07	1.69634e+08	-1.45356e+08	1
1384		60425.6	62720	4.63653e+07	2294.37	3.90154e+08	-3.67541e+08	2.57715e+07	1.48259e+08	-1.31513e+08	1
1385		55932.7	57737.7	4.64508e+07	1805.01	3.11997e+08	-2.89298e+08	2.59796e+07	1.18559e+08	-1.01605e+08	1
1386		68081.7	70652.6	5.89491e+07	2570.88	4.82262e+08	-4.47065e+08	3.25146e+07	1.8326e+08	-1.59771e+08	1
1387		64902.9	66865.2	3.96496e+07	1962.35	2.34065e+08	-2.18167e+08	2.23535e+07	8.89448e+07	-7.5617e+07	1
1388		54042.9	55434.6	3.87139e+07	1391.69	2.24757e+08	-2.09795e+08	2.13836e+07	8.54078e+07	-7.30498e+07	1
1389		63797.7	66105	4.61109e+07	2307.29	3.74914e+08	-3.52555e+08	2.55842e+07	1.42467e+08	-1.25909e+08	1
1390		49420.5	50774.3	4.61638e+07	1353.8	3.14387e+08	-2.91975e+08	2.61299e+07	1.19467e+08	-1.02363e+08	1
1391		60378.6	61889.2	4.68026e+07	1510.66	2.58867e+08	-2.35817e+08	2.57353e+07	9.83696e+07	-8.166e+07	1
1392		51724.1	53398.1	6.6735e+07	1674	5.15785e+08	-4.72802e+08	3.66746e+07	1.95998e+08	-1.68349e+08	1
1393		52974.6	54802.9	4.35314e+07	1828.37	3.71392e+08	-3.51613e+08	2.3999e+07	1.41129e+08	-1.26156e+08	1
1394		74994.4	76649.1	4.73822e+07	1654.76	2.31252e+08	-2.07622e+08	2.63603e+07	8.78757e+07	-7.05411e+07	1
1395		61100.1	62995.8	6.00487e+07	1895.72	4.24992e+08	-3.88695e+08	3.29849e+07	1.61497e+08	-1.37538e+08	1
1396		63353.8	65127.8	4.30772e+07	1774.02	2.17688e+08	-1.98362e+08	2.38967e+07	8.27213e+07	-6.78503e+07	1
1397		62307	64078.1	5.03214e+07	1771.12	3.51489e+08	-3.2492e+08	2.79083e+07	1.33566e+08	-1.14683e+08	1
1398		80044.3	82804.7	4.66969e+07	2760.32	3.15525e+08	-2.9258e+08	2.55549e+07	1.19899e+08	-1.0337e+08	1
1399		50976.2	52306.1	6.58486e+07	1329.95	4.09921e+08	-3.67824e+08	3.61766e+07	1.5577e+08	-1.28619e+08	1
1400		68520.1	71558.6	6.29669e+07	3038.47	5.57339e+08	-5.18124e+08	3.54018e+07	2.11789e+08	-1.85413e+08	1
1401		59234.8	61777.6	6.2371e+07	2542.8	9.01385e+08	-8.62766e+08	3.43181e+07	3.42526e+08	-3.17234e+08	1
1402		59651.7	61167	4.71621e+07	1515.27	2.52018e+08	-2.28607e+08	2.626e+07	9.57667e+07	-7.85324e+07	1
1403		80503.1	83440.3	4.45051e+07	2937.26	3.39497e+08	-3.18743e+08	2.4508e+07	1.29009e+08	-1.13526e+08	1
1404		82358.7	85004.8	4.65409e+07	2646.09	2.9743e+08	-2.74641e+08	2.6098e+07	1.13023e+08	-9.5951e+07	1
1405		62633.4	64762.6	4.86964e+07	2129.21	3.50425e+08	-3.2548e+08	2.71818e+07	1.33161e+08	-1.15005e+08	1
1406		51536	53144.1	4.82524e+07	1608.15	3.78952e+08	-3.54451e+08	2.66473e+07	1.44002e+08	-1.2638e+08	1
1407		68176.7	69908.8	4.06035e+07	1732.15	2.00605e+08	-1.83753e+08	2.27204e+07	7.62297e+07	-6.25351e+07	1
1408		68898.9	70526.4	6.35503e+07	1627.47	2.73264e+08	-2.33465e+08	3.56214e+07	1.0384e+08	-7.72445e+07	1
1409		68086.8	70087.9	4.11653e+07	2001.13	2.10137e+08	-1.92723e+08	2.28461e+07	7.98519e+07	-6.60316e+07	1
1410		58430.3	60857.8	4.66119e+07	2427.46	5.13854e+08	-4.90994e+08	2.54543e+07	1.95265e+08	-1.78836e+08	1
1411		72729.2	74017	4.48651e+07	1287.83	1.59713e+08	-1.386e+08	2.46782e+07	6.0691e+07	-4.50385e+07	1
1412		58189.5	59958.9	4.58692e+07	1769.41	2.90676e+08	-2.68559e+08	2.58465e+07	1.10457e+08	-9.36362e+07	1
1413		56921.7	59493.6	4.17106e+07	2571.86	3.5665e+08	-3.38692e+08	2.30102e+07	1.35527e+08	-1.21543e+08	1
1414		69568.7	71986.3	4.35653e+07	2417.52	2.96828e+08	-2.77015e+08	2.44516e+07	1.12795e+08	-9.73689e+07	1
1415		57115.9	58005.8	7.33013e+07	889.875	2.55964e+08	-2.06414e+08	4.07622e+07	9.72662e+07	-6.55298e+07	1
1416		77462.5	79554.7	5.91978e+07	2092.22	3.5713e+08	-3.21684e+08	3.27531e+07	1.35709e+08	-1.11982e+08	1
1417		54576.1	55663.3	4.0515e+07	1087.22	1.54972e+08	-1.38209e+08	2.25897e+07	5.88892e+07	-4.53253e+07	1
1418		53561.2	54541.6	5.94079e+07	980.41	2.39506e+08	-2.0385e+08	3.29655e+07	9.10122e+07	-6.70724e+07	1
1419		69735.1	71442.5	4.59852e+07	1707.43	2.20138e+08	-1.97904e+08	2.56278e+07	8.36523e+07	-6.70502e+07	1
1420		70035.9	72202.8	6.34954e+07	2166.98	4.62342e+08	-4.22598e+08	3.52194e+07	1.7569e+08	-1.49496e+08	1
1421		63366.6	65316.1	5.05799e+07	1949.49	3.05443e+08	-2.78615e+08	2.80191e+07	1.16068e+08	-9.70747e+07	1
1422		62301.6	64777.7	7.46176e+07	2476.13	8.50931e+08	-8.00065e+08	4.13661e+07	3.23354e+08	-2.91013e+08	1
1423		61278.8	63039.4	4.92854e+07	1760.65	3.43834e+08	-3.18301e+08	2.7084e+07	1.30657e+08	-1.12599e+08	1
1424		48419.6	49354.5	6.85167e+07	934.872	4.02678e+08	-3.57913e+08	3.78221e+07	1.53017e+08	-1.24221e+08	1
1425		68615.4	71049.2	5.21626e+07	2433.82	3.76008e+08	-3.47597e+08	2.90602e+07	1.42883e+08	-1.22848e+08	1
1426		49620.5	50778.5	5.54617e+07	1158.03	2.98823e+08	-2.67113e+08	3.06181e+07	1.13553e+08	-9.19601e+07	1
1427		54676.7	55859.1	4.43001e+07	1182.33	2.11273e+08	-1.90725e+08	2.43244e+07	8.02838e+07	-6.4985e+07	1
1428		78260.2	79783.1	4.54334e+07	1522.87	1.55803e+08	-1.34121e+08	2.50656e+07	5.9205e+07	-4.31651e+07	1
1429		50184.7	52029.4	6.1601e+07	1844.68	5.20203e+08	-4.82353e+08	3.40263e+07	1.97677e+08	-1.72676e+08	1
1430		54724.2	55993.9	6.83531e+07	1269.74	4.32393e+08	-3.87791e+08	3.79912e+07	1.64309e+08	-1.35344e+08	1
1431		59665	60726.3	5.11817e+07	1061.38	1.98426e+08	-1.70996e+08	2.81146e+07	7.54017e+07	-5.63128e+07	1
1432		69433.6	72445.1	3.99618e+07	3011.57	3.35489e+08	-3.19279e+08	2.20015e+07	1.27486e+08	-1.1451e+08	1
1433		61720.3	63674	4.0632e+07	1953.73	2.52671e+08	-2.3579e+08	2.23788e+07	9.60148e+07	-8.26617e+07	1
1434		64863.8	67242.4	5.05498e+07	2378.63	3.63638e+08	-3.3684e+08	2.82674e+07	1.38182e+08	-1.18941e+08	1
1435		48046.4	49202.7	4.14453e+07	1156.32	2.30742e+08	-2.13048e+08	2.29102e+07	8.76819e+07	-7.37974e+07	1
1436		57292.7	59281.1	5.49076e+07	1988.39	4.64547e+08	-4.33391e+08	3.05826e+07	1.76528e+08	-1.54971e+08	1
1437		60654.3	62444.9	4.93968e+07	1790.53	3.31562e+08	-3.05917e+08	2.77124e+07	1.25994e+08	-1.07307e+08	1
1438		70997.6	73233.6	5.36503e+07	2236	3.86517e+08	-3.56618e+08	2.98818e+07	1.46876e+08	-1.2602e+08	1
1439		47961.5	49116.6	4.89718e+07	1155.07	2.61023e+08	-2.35803e+08	2.7e+07	9.91889e+07	-8.12146e+07	1
1440		60889.3	63320.6	6.63814e+07	2431.37	5.4153e+08	-4.989e+08	3.69686e+07	2.05781e+08	-1.77838e+08	1
1441		57878.9	59957.7	4.57672e+07	2078.81	3.55162e+08	-3.33147e+08	2.53196e+07	1.34962e+08	-1.18668e+08	1
1442		72536.1	74669.5	4.82907e+07	2133.44	2.84437e+08	-2.59898e+08	2.69011e+07	1.08086e+08	-9.02105e+07	1
1443		65124.2	67841.5	5.24856e+07	2717.29	5.07369e+08	-4.78635e+08	2.90971e+07	1.928e+08	-1.72729e+08	1
1444		49218.2	50266.2	3.92344e+07	1048.08	1.92454e+08	-1.76972e+08	2.20716e+07	7.31327e+07	-6.00868e+07	1
1445		67025.3	68452.5	5.84786e+07	1427.21	2.95348e+08	-2.60621e+08	3.26935e+07	1.12232e+08	-8.85643e+07	1
1446		54395.8	56745.9	4.02487e+07	2350.1	3.75472e+08	-3.58975e+08	2.26751e+07	1.42679e+08	-1.2903e+08	1
1447		56407.3	57708.3	4.52296e+07	1300.96	2.46207e+08	-2.2473e+08	2.53014e+07	9.35588e+07	-7.72831e+07	1
1448		50240.4	51828	5.61098e+07	1587.55	5.08463e+08	-4.76105e+08	3.1056e+07	1.93216e+08	-1.71185e+08	1
1449		51339.2	52783.1	4.03503e+07	1443.97	2.38186e+08	-2.21587e+08	2.21238e+07	9.05107e+07	-7.74126e+07	1
1450		59735.7	61613.7	3.92237e+07	1878.05	2.78749e+08	-2.63277e+08	2.16019e+07	1.05925e+08	-9.33484e+07	1
1451		63997.2	68076.4	4.94991e+07	4079.24	7.57673e+08	-7.31926e+08	2.75674e+07	2.87916e+08	-2.69374e+08	1
1452		62191	63697.7	5.38839e+07	1506.65	3.08401e+08	-2.78269e+08	2.9676e+07	1.17192e+08	-9.65419e+07	1
1453		57818.2	59302.5	4.89845e+07	1484.36	2.69359e+08	-2.44126e+08	2.72006e+07	1.02356e+08	-8.41814e+07	1
1454		58040.3	59641.4	4.47742e+07	1601.19	3.04032e+08	-2.8301e+08	2.46941e+07	1.15532e+08	-9.98638e+07	1
1455		50495.5	51610.9	5.7501e+07	1115.41	2.8529e+08	-2.51541e+08	3.21423e+07	1.0841e+08	-8.52937e+07	1
1456		52369.5	53660.3	4.07794e+07	1290.86	2.07706e+08	-1.90678e+08	2.24529e+07	7.89283e+07	-6.5501e+07	1
1457		50012.8	51367.9	4.20446e+07	1355.14	2.53365e+08	-2.35073e+08	2.30785e+07	9.62788e+07	-8.2226e+07	1
1458		57329.3	59638.7	4.09502e+07	2309.49	3.55252e+08	-3.38053e+08	2.25207e+07	1.34996e+08	-1.21501e+08	1
1459		54960.7	56760.3	4.72493e+07	1799.57	3.62099e+08	-3.38602e+08	2.61142e+07	1.37598e+08	-1.20509e+08	1
1460		57788.3	59787.5	4.12143e+07	1999.2	3.23082e+08	-3.0562e+08	2.27768e+07	1.22771e+08	-1.0902e+08	1
1461		56470.3	58517.4	4.69373e+07	2047.06	3.53332e+08	-3.30146e+08	2.59273e+07	1.34266e+08	-1.17364e+08	1
1462		65450	67569.1	4.45921e+07	2119.14	3.23994e+08	-3.03154e+08	2.43559e+07	1.23118e+08	-1.07788e+08	1
1463		64290.4	66826.9	4.44949e+07	2536.56	3.45037e+08	-3.24294e+08	2.45719e+07	1.31114e+08	-1.15568e+08	1
1464		62235.9	63711.5	4.60705e+07	1475.67	2.2982e+08	-2.07501e+08	2.55348e+07	8.73315e+07	-7.08224e+07	1
1465		56394	58558.6	4.59345e+07	2164.58	4.07069e+08	-3.84887e+08	2.57931e+07	1.54686e+08	-1.37919e+08	1
1466		52334.9	53994.3	4.20524e+07	1659.34	3.14616e+08	-2.96316e+08	2.35257e+07	1.19554e+08	-1.05054e+08	1
1467		55614.4	57834.7	4.84047e+07	2220.25	4.38981e+08	-4.14328e+08	2.65532e+07	1.66813e+08	-1.49285e+08	1
1468		55911.4	56849.3	4.03638e+07	937.843	1.42243e+08	-1.25631e+08	2.25615e+07	5.40523e+07	-4.05165e+07	1
1469		74143.5	76684.4	5.00679e+07	2540.93	3.58864e+08	-3.32548e+08	2.8048e+07	1.36368e+08	-1.17346e+08	1
1470		50069	51540.1	5.41314e+07	1471.18	2.94525e+08	-2.64145e+08	2.99625e+07	1.11919e+08	-9.09825e+07	1
1471		57061.1	59231.5	4.78445e+07	2170.44	3.65451e+08	-3.41358e+08	2.66749e+07	1.38871e+08	-1.21222e+08	1
1472		54854	57012	4.90356e+07	2158.04	3.53824e+08	-3.2854e+08	2.73662e+07	1.34453e+08	-1.16113e+08	1
1473		56515.3	58646.3	6.25971e+07	2130.97	6.58604e+08	-6.19758e+08	3.46667e+07	2.50269e+08	-2.24628e+08	1
1474		53355.3	55056.3	5.64622e+07	1701.02	3.60519e+08	-3.27808e+08	3.12514e+07	1.36997e+08	-1.14771e+08	1
1475		53401.5	54464.4	4.85581e+07	1062.93	1.97507e+08	-1.72701e+08	2.69592e+07	7.50527e+07	-5.71192e+07	1
1476		59868.3	61632.6	4.03071e+07	1764.28	2.57009e+08	-2.40454e+08	2.22811e+07	9.76636e+07	-8.44082e+07	1
1477		55338.5	56623.7	4.2318e+07	1285.16	2.06386e+08	-1.8782e+08	2.33937e+07	7.84266e+07	-6.40586e+07	1
1478		58960.3	60568.7	4.04217e+07	1608.4	2.50535e+08	-2.33865e+08	2.25532e+07	9.52031e+07	-8.16757e+07	1
1479		56487	58772.2	5.86695e+07	2285.16	7.12945e+08	-6.78027e+08	3.21644e+07	2.70919e+08	-2.4778e+08	1
1480		55353.5	56616.9	6.55844e+07	1263.32	3.83403e+08	-3.4157e+08	3.62545e+07	1.45693e+08	-1.18464e+08	1
1481		62270.6	64617.1	4.29876e+07	2346.44	4.6259e+08	-4.43354e+08	2.37946e+07	1.75784e+08	-1.61015e+08	1
1482		56890.9	57959.8	5.63457e+07	1068.86	3.12812e+08	-2.80218e+08	3.07295e+07	1.18868e+08	-9.71646e+07	1
1483		54264.4	55396.3	6.12244e+07	1131.95	3.53019e+08	-3.15546e+08	3.40949e+07	1.34147e+08	-1.09078e+08	1
1484		68813.8	71151.8	4.59667e+07	2337.94	3.86297e+08	-3.64083e+08	2.60763e+07	1.46793e+08	-1.29742e+08	1
1485		64661.1	66544.2	4.19321e+07	1883.12	2.95652e+08	-2.77471e+08	2.34651e+07	1.12348e+08	-9.79083e+07	1
1486		55706.5	57484.2	4.93386e+07	1777.75	3.95558e+08	-3.69971e+08	2.73654e+07	1.50312e+08	-1.31972e+08	1
1487		70504.4	73204.8	5.16151e+07	2700.47	4.56364e+08	-4.285e+08	2.84006e+07	1.73418e+08	-1.54043e+08	1
1488		56187.7	57519.3	5.20049e+07	1331.61	3.27716e+08	-2.99463e+08	2.85034e+07	1.24532e+08	-1.05054e+08	1
1489		50244.1	51867	4.85139e+07	1622.94	3.14753e+08	-2.89991e+08	2.70209e+07	1.19606e+08	-1.01611e+08	1
1490		52228.2	53959.6	3.96768e+07	1731.4	3.27596e+08	-3.11671e+08	2.18708e+07	1.24486e+08	-1.11641e+08	1
1491		53157.9	54408.8	5.30938e+07	1250.86	2.6274e+08	-2.33398e+08	2.92584e+07	9.98413e+07	-7.96086e+07	1
1492		65708.5	67667	5.57626e+07	1958.54	3.53357e+08	-3.21346e+08	3.07931e+07	1.34276e+08	-1.12508e+08	1
1493		82600.2	85591.4	5.45069e+07	2991.21	4.93262e+08	-4.62507e+08	2.99817e+07	1.87439e+08	-1.66483e+08	1
1494		56390.4	57887.7	5.26662e+07	1497.29	3.00788e+08	-2.71873e+08	2.92155e+07	1.14299e+08	-9.41095e+07	1
1495		57237.9	58919.6	4.56152e+07	1681.64	2.79986e+08	-2.58123e+08	2.59724e+07	1.06395e+08	-8.94482e+07	1
1496		55129.5	57045	4.60738e+07	1915.45	3.6613e+08	-3.43808e+08	2.54538e+07	1.39129e+08	-1.22701e+08	1
1497		74030.9	77579.5	4.16775e+07	3548.64	3.98421e+08	-3.80495e+08	2.33151e+07	1.514e+08	-1.37111e+08	1
1498		57901	60130.3	6.42838e+07	2229.23	5.36325e+08	-4.95793e+08	3.55833e+07	2.03803e+08	-1.77246e+08	1
1499		64933.2	66667.4	4.02037e+07	1734.23	2.17595e+08	-2.01144e+08	2.26452e+07	8.26863e+07	-6.90668e+07	1
1500		62084.5	64211.1	4.0147e+07	2126.61	2.839e+08	-2.67505e+08	2.21835e+07	1.07882e+08	-9.47241e+07	1
1501		59169.6	60587.2	4.55333e+07	1417.62	2.34019e+08	-2.12238e+08	2.48555e+07	8.89273e+07	-7.30975e+07	1
1502		50688.9	52605.2	4.07681e+07	1916.31	3.42567e+08	-3.25551e+08	2.27938e+07	1.30176e+08	-1.16407e+08	1
1503		66758.7	69336.9	5.33832e+07	2578.2	4.70405e+08	-4.40774e+08	2.96545e+07	1.78754e+08	-1.58125e+08	1
1504		51020.3	52596	4.37549e+07	1575.76	2.70862e+08	-2.50859e+08	2.45659e+07	1.02928e+08	-8.73875e+07	1
1505		89071.3	91804.7	4.90055e+07	2733.4	3.71176e+08	-3.45922e+08	2.72796e+07	1.41047e+08	-1.22793e+08	1
1506		72159.7	74945.8	7.42668e+07	2786.16	7.53027e+08	-7.02512e+08	4.14502e+07	2.8615e+08	-2.53726e+08	1
1507		60619.5	63038	4.90595e+07	2418.48	4.22595e+08	-3.97287e+08	2.73131e+07	1.60586e+08	-1.42299e+08	1
1508		58334.8	60066.4	4.82773e+07	1731.62	3.17585e+08	-2.9306e+08	2.67332e+07	1.20682e+08	-1.02975e+08	1
1509		53148.5	55015.7	4.12971e+07	1867.25	3.54202e+08	-3.36657e+08	2.26669e+07	1.34597e+08	-1.20956e+08	1
1510		47792	48897.5	5.73353e+07	1105.48	3.86128e+08	-3.52545e+08	3.15438e+07	1.46729e+08	-1.24211e+08	1
1511		56928.6	58385.6	3.90719e+07	1457	2.27619e+08	-2.12299e+08	2.14844e+07	8.64951e+07	-7.40364e+07	1
1512		59085.8	61001.9	3.79505e+07	1916.16	2.71347e+08	-2.57148e+08	2.09305e+07	1.03112e+08	-9.1207e+07	1
1513		55859.4	57125.2	5.64151e+07	1265.74	3.28203e+08	-2.9554e+08	3.10018e+07	1.24717e+08	-1.02741e+08	1
1514		52099.5	53884	5.09384e+07	1784.43	3.68176e+08	-3.4099e+08	2.90613e+07	1.39907e+08	-1.19871e+08	1
1515		53751.2	55343.5	5.88925e+07	1592.32	4.8262e+08	-4.47479e+08	3.25266e+07	1.83396e+08	-1.59895e+08	1
1516		54156.7	55952.9	4.20273e+07	1796.2	4.07693e+08	-3.89418e+08	2.29751e+07	1.54923e+08	-1.40974e+08	1
1517		60056	61530.5	5.22231e+07	1474.5	3.38306e+08	-3.09835e+08	2.88852e+07	1.28556e+08	-1.08697e+08	1
1518		66589.8	68043.3	4.78655e+07	1453.52	2.15953e+08	-1.9184e+08	2.62982e+07	8.20623e+07	-6.47898e+07	1
1519		58411.9	60598.7	4.25353e+07	2186.72	3.97974e+08	-3.79191e+08	2.35256e+07	1.5123e+08	-1.3673e+08	1
1520		59030.6	61107.9	5.78142e+07	2077.33	5.37109e+08	-5.03047e+08	3.21629e+07	2.04101e+08	-1.80964e+08	1
1521		57089.7	58502.8	4.48256e+07	1413.12	2.54991e+08	-2.33917e+08	2.5186e+07	9.68964e+07	-8.07361e+07	1
1522		60506.5	62736.7	5.63146e+07	2230.24	5.24919e+08	-4.92356e+08	3.14284e+07	1.99469e+08	-1.77067e+08	1
1523		54053.8	55716.8	6.92323e+07	1663.05	6.18488e+08	-5.73008e+08	3.85038e+07	2.35026e+08	-2.05547e+08	1
1524		53362.2	55085	5.21487e+07	1722.81	5.06173e+08	-4.77777e+08	2.91809e+07	1.92346e+08	-1.72191e+08	1
1525		64817.8	67561.5	4.31003e+07	2743.71	4.01078e+08	-3.8173e+08	2.38229e+07	1.5241e+08	-1.37612e+08	1
1526		59221.9	61264	4.60304e+07	2042.06	3.6506e+08	-3.42782e+08	2.57518e+07	1.38723e+08	-1.21997e+08	1
1527		55640.6	58486.6	4.79526e+07	2845.98	5.81809e+08	-5.57608e+08	2.65345e+07	2.21087e+08	-2.03579e+08	1
1528		54592.9	56137.4	4.1281e+07	1544.5	2.57755e+08	-2.40226e+08	2.29749e+07	9.79468e+07	-8.39976e+07	1
1529		64231.8	66649.8	4.78008e+07	2418.06	3.92485e+08	-3.68436e+08	2.6449e+07	1.49144e+08	-1.31721e+08	1
1530		52007.3	53561.5	5.56771e+07	1554.24	3.38963e+08	-3.07038e+08	3.14257e+07	1.28806e+08	-1.06406e+08	1
1531		54712.9	56052.8	4.06648e+07	1339.91	2.10919e+08	-1.94006e+08	2.23841e+07	8.01493e+07	-6.67909e+07	1
1532		49799	50990.1	4.62094e+07	1191.12	2.49394e+08	-2.26936e+08	2.5822e+07	9.47696e+07	-7.79733e+07	1
1533		64147.8	66103.2	5.61419e+07	1955.42	4.35046e+08	-4.02656e+08	3.08871e+07	1.65317e+08	-1.43456e+08	1
1534		65079.9	67209.7	4.16969e+07	2129.81	3.23984e+08	-3.06039e+08	2.32571e+07	1.23114e+08	-1.08882e+08	1
1535		58792	60341.7	4.84424e+07	1549.68	2.79048e+08	-2.54357e+08	2.695e+07	1.06038e+08	-8.81138e+07	1
1536		53139.2	54497.9	4.75e+07	1358.68	2.58501e+08	-2.34753e+08	2.63838e+07	9.82306e+07	-8.08725e+07	1
1537		75433.9	77115.1	4.23725e+07	1681.19	2.10681e+08	-1.9206e+08	2.36096e+07	8.00588e+07	-6.54749e+07	1
1538		53856.7	55102.4	4.6836e+07	1245.73	2.62231e+08	-2.39147e+08	2.62812e+07	9.96479e+07	-8.23925e+07	1
1539		54765.7	56872.3	5.36575e+07	2106.56	5.75155e+08	-5.45249e+08	2.99098e+07	2.18559e+08	-1.97675e+08	1
1540		52679.5	54425.1	4.77092e+07	1745.58	3.3569e+08	-3.11732e+08	2.65934e+07	1.27562e+08	-1.09994e+08	1
1541		60752.6	62795.5	6.55484e+07	2042.88	5.49455e+08	-5.07658e+08	3.60145e+07	2.08793e+08	-1.81804e+08	1
1542		71379.2	74517.3	5.0391e+07	3138.19	4.40087e+08	-4.13447e+08	2.78419e+07	1.67233e+08	-1.48417e+08	1
1543		51073.7	52497.1	4.40409e+07	1423.41	2.79312e+08	-2.59023e+08	2.45995e+07	1.06139e+08	-9.05647e+07	1
1544		53328.4	55152.5	4.09933e+07	1824.12	3.15556e+08	-2.98314e+08	2.28634e+07	1.19911e+08	-1.06073e+08	1
1545		58474.2	60310.8	5.88007e+07	1836.57	4.73248e+08	-4.38199e+08	3.26436e+07	1.79834e+08	-1.56216e+08	1
1546		60063.3	62157.8	6.26547e+07	2094.53	5.66274e+08	-5.27371e+08	3.45198e+07	2.15184e+08	-1.8969e+08	1
1547		57833.8	59446.2	3.94635e+07	1612.42	2.768e+08	-2.61089e+08	2.17758e+07	1.05184e+08	-9.2434e+07	1
1548		53160.7	54211.2	3.96521e+07	1050.5	1.6541e+08	-1.49509e+08	2.2014e+07	6.28556e+07	-4.98673e+07	1
1549		59386.8	60969.5	3.97705e+07	1582.66	1.95106e+08	-1.79088e+08	2.18374e+07	7.41405e+07	-6.13288e+07	1
1550		55389.2	56838.3	4.27586e+07	1449.12	2.63946e+08	-2.44939e+08	2.32394e+07	1.00299e+08	-8.60856e+07	1
1551		59370.2	62094.2	3.97558e+07	2723.98	3.31545e+08	-3.15541e+08	2.20267e+07	1.25987e+08	-1.12986e+08	1
1552		76182.4	79173.1	5.13127e+07	2990.63	4.04699e+08	-3.77138e+08	2.83501e+07	1.53786e+08	-1.34461e+08	1
1553		64895.9	66963.5	6.1783e+07	2067.59	4.68141e+08	-4.3011e+08	3.42381e+07	1.77894e+08	-1.52681e+08	1
1554		62853.9	64742.4	4.34078e+07	1888.45	2.36692e+08	-2.17036e+08	2.44062e+07	8.99431e+07	-7.45626e+07	1
1555		63756.9	65019.5	3.98729e+07	1262.62	1.49606e+08	-1.33485e+08	2.22031e+07	5.68504e+07	-4.3673e+07	1
1556		65687.1	68402.3	4.66116e+07	2715.22	4.61982e+08	-4.39122e+08	2.57504e+07	1.75553e+08	-1.58829e+08	1
1557		59341.8	61355.4	4.05147e+07	2013.6	2.6883e+08	-2.52067e+08	2.23397e+07	1.02155e+08	-8.88414e+07	1
1558		51556.2	53238.3	4.86738e+07	1682.02	3.69659e+08	-3.44737e+08	2.69361e+07	1.4047e+08	-1.2256e+08	1
1559		50930.4	51708	4.12306e+07	777.531	1.43629e+08	-1.26151e+08	2.31113e+07	5.45791e+07	-4.04935e+07	1
1560		64552.4	67539.7	4.40791e+07	2987.31	4.4687e+08	-4.26543e+08	2.47766e+07	1.69811e+08	-1.5406e+08	1
1561		60677.5	63587.3	6.31417e+07	2909.76	8.25778e+08	-7.86388e+08	3.49002e+07	3.13796e+08	-2.87921e+08	1
1562		53341.5	55145.4	4.01959e+07	1803.82	2.95936e+08	-2.79492e+08	2.26083e+07	1.12456e+08	-9.88731e+07	1
1563		54635.7	56021.8	6.53292e+07	1386.01	4.02874e+08	-3.61296e+08	3.63293e+07	1.53092e+08	-1.25788e+08	1
1564		55524.9	57590.1	4.10064e+07	2065.26	3.34612e+08	-3.17358e+08	2.25914e+07	1.27153e+08	-1.13587e+08	1
1565		53842.3	55934.9	5.33194e+07	2092.54	5.82736e+08	-5.53169e+08	2.95092e+07	2.2144e+08	-2.00956e+08	1
1566		61351.1	63606.8	4.06847e+07	2255.63	3.06103e+08	-2.8917e+08	2.24184e+07	1.16319e+08	-1.02926e+08	1
1567		57184.2	59396.1	4.36742e+07	2211.89	4.43956e+08	-4.24033e+08	2.38957e+07	1.68703e+08	-1.53833e+08	1
1568		77645.2	80478.5	6.56597e+07	2833.3	5.66723e+08	-5.24815e+08	3.6414e+07	2.15355e+08	-1.87966e+08	1
1569		64743.9	67246.4	4.40218e+07	2502.46	4.04707e+08	-3.84437e+08	2.46434e+07	1.53789e+08	-1.38171e+08	1
1570		59648.8	62711.7	6.29261e+07	3062.86	8.68642e+08	-8.29467e+08	3.46085e+07	3.30084e+08	-3.04501e+08	1
1571		82798.3	87204.3	6.55598e+07	4406.01	8.33988e+08	-7.9218e+08	3.64046e+07	3.16915e+08	-2.89536e+08	1
1572		55621.6	57579.3	5.66816e+07	1957.66	4.61596e+08	-4.28666e+08	3.11517e+07	1.75406e+08	-1.5328e+08	1
1573		61135.8	62951	4.24916e+07	1815.26	2.50556e+08	-2.31816e+08	2.36754e+07	9.52112e+07	-8.05614e+07	1
1574		90930.4	94474.9	5.53886e+07	3544.43	4.78498e+08	-4.46862e+08	3.1012e+07	1.81829e+08	-1.59843e+08	1
1575		60987	62921	4.92277e+07	1934.09	3.1665e+08	-2.91174e+08	2.7559e+07	1.20327e+08	-1.01794e+08	1
1576		60202.6	62329.8	4.74359e+07	2127.15	3.4941e+08	-3.25726e+08	2.65402e+07	1.32776e+08	-1.15261e+08	1
1577		57592.3	59287.2	4.2329e+07	1694.92	2.39638e+08	-2.21061e+08	2.38854e+07	9.10626e+07	-7.62029e+07	1
1578		64039.6	66022.1	4.14977e+07	1982.47	2.91888e+08	-2.74142e+08	2.30641e+07	1.10918e+08	-9.68791e+07	1
1579		48218.4	49676.6	3.96668e+07	1458.12	2.4259e+08	-2.26675e+08	2.23782e+07	9.2184e+07	-7.88315e+07	1
1580		60129.4	62087.9	7.14919e+07	1958.57	5.96058e+08	-5.48318e+08	4.00262e+07	2.26502e+08	-1.95502e+08	1
1581		53700.6	55681.5	3.99813e+07	1980.81	3.80626e+08	-3.64397e+08	2.22e+07	1.44638e+08	-1.31464e+08	1
1582		81644.8	86128.9	4.45715e+07	4484.06	5.63769e+08	-5.42949e+08	2.44967e+07	2.14232e+08	-1.98761e+08	1
1583		74164.5	76034.4	4.84184e+07	1869.97	2.40176e+08	-2.15509e+08	2.71403e+07	9.12667e+07	-7.31521e+07	1
1584		73428.7	76381.9	6.28282e+07	2953.19	4.30805e+08	-3.91728e+08	3.50402e+07	1.63706e+08	-1.37691e+08	1
1585		52106.9	53635.2	4.14829e+07	1528.3	2.6667e+08	-2.48939e+08	2.2954e+07	1.01334e+08	-8.74061e+07	1
1586		82691	85286.2	5.40648e+07	2595.18	3.56378e+08	-3.26065e+08	2.99621e+07	1.35424e+08	-1.14487e+08	1
1587		53691.4	55137.1	5.76568e+07	1445.73	3.88246e+08	-3.54341e+08	3.21273e+07	1.47533e+08	-1.24432e+08	1
1588		58216.2	59627.4	5.72859e+07	1411.19	3.15065e+08	-2.81531e+08	3.17463e+07	1.19725e+08	-9.70042e+07	1
1589		68860.8	71276.2	4.06075e+07	2415.36	3.24099e+08	-3.07243e+08	2.29029e+07	1.23158e+08	-1.0928e+08	1
1590		49556.3	50798.7	4.46146e+07	1242.37	2.88194e+08	-2.67331e+08	2.46974e+07	1.09514e+08	-9.38421e+07	1
1591		66947.3	70029.1	4.05249e+07	3081.77	4.14952e+08	-3.98179e+08	2.23646e+07	1.57682e+08	-1.44343e+08	1
1592		78834	81338.8	4.70806e+07	2504.72	3.01453e+08	-2.78124e+08	2.61438e+07	1.14552e+08	-9.7434e+07	1
1593		76094.8	78614.9	4.51281e+07	2520.16	2.99809e+08	-2.78433e+08	2.52657e+07	1.13927e+08	-9.76874e+07	1
1594		61905.5	64390.7	4.65799e+07	2485.2	4.12906e+08	-3.90078e+08	2.55817e+07	1.56904e+08	-1.40349e+08	1
1595		54993.3	56889.1	4.75183e+07	1895.79	3.73135e+08	-3.49368e+08	2.60766e+07	1.41791e+08	-1.2474e+08	1
1596		58452.5	60971.8	4.33977e+07	2519.29	3.9352e+08	-3.73874e+08	2.45118e+07	1.49537e+08	-1.34051e+08	1
1597		71120	74187.3	5.50212e+07	3067.33	5.63214e+08	-5.31944e+08	3.04437e+07	2.14021e+08	-1.92603e+08	1
1598		79162.1	81116.7	4.03823e+07	1954.59	1.71154e+08	-1.54523e+08	2.28849e+07	6.50385e+07	-5.11793e+07	1
1599		65980.5	68237.1	4.73563e+07	2256.64	3.05736e+08	-2.82132e+08	2.66232e+07	1.1618e+08	-9.85824e+07	1
1600		57058.1	58481.7	3.93718e+07	1423.65	2.08924e+08	-1.93304e+08	2.19004e+07	7.93912e+07	-6.65165e+07	1
1601		80238.4	83282.3	4.06227e+07	3043.92	3.06465e+08	-2.89594e+08	2.24649e+07	1.16457e+08	-1.03018e+08	1
1602		75997.1	78392.3	4.31473e+07	2395.22	2.50079e+08	-2.30683e+08	2.39861e+07	9.503e+07	-8.00696e+07	1
1603		55102.3	56648.1	4.1211e+07	1545.71	1.88873e+08	-1.71414e+08	2.26984e+07	7.17719e+07	-5.80992e+07	1
1604		59494.6	62413.3	6.05779e+07	2918.66	7.82303e+08	-7.45477e+08	3.37637e+07	2.97275e+08	-2.72537e+08	1
1605		56925.6	59019.5	4.84248e+07	2093.86	3.71744e+08	-3.47071e+08	2.7128e+07	1.41263e+08	-1.2316e+08	1
1606		57860.6	60173.9	4.09457e+07	2313.3	4.21382e+08	-4.04189e+08	2.25586e+07	1.60125e+08	-1.46592e+08	1
1607		59640.4	60973	4.34702e+07	1332.58	1.6492e+08	-1.45202e+08	2.46881e+07	6.26697e+07	-4.70072e+07	1
1608		50589.4	52398.9	7.49533e+07	1809.49	7.11918e+08	-6.60717e+08	4.14818e+07	2.70529e+08	-2.38073e+08	1
1609		54438.6	57017.1	4.1818e+07	2578.52	4.20839e+08	-4.02773e+08	2.33711e+07	1.59919e+08	-1.45573e+08	1
1610		50347.2	51099.8	4.1889e+07	752.551	1.61178e+08	-1.43041e+08	2.33401e+07	6.12477e+07	-4.69334e+07	1
1611		51717.2	53064.9	4.39103e+07	1347.72	2.75829e+08	-2.5567e+08	2.43521e+07	1.04815e+08	-8.94885e+07	1
1612		53815.3	55522.2	4.48567e+07	1706.88	3.10272e+08	-2.89167e+08	2.49823e+07	1.17903e+08	-1.01947e+08	1
1613		69336.4	71308	4.3368e+07	1971.6	2.84094e+08	-2.64478e+08	2.41272e+07	1.07956e+08	-9.28542e+07	1
1614		74720.4	77577.3	5.23196e+07	2856.87	3.58043e+08	-3.29475e+08	2.92066e+07	1.36056e+08	-1.15875e+08	1
1615		79933.6	83481.6	5.5305e+07	3547.94	6.17003e+08	-5.8545e+08	3.07317e+07	2.34461e+08	-2.12755e+08	1
1616		60328.1	62103	5.20991e+07	1774.87	3.42777e+08	-3.1443e+08	2.90579e+07	1.30255e+08	-1.10223e+08	1
1617		49679.4	51455	4.91512e+07	1775.6	3.80999e+08	-3.556e+08	2.73065e+07	1.4478e+08	-1.26499e+08	1
1618		48497.6	49721.6	4.53485e+07	1224.01	2.56842e+08	-2.35246e+08	2.53614e+07	9.76001e+07	-8.12644e+07	1
1619		61983.6	64838.3	6.33637e+07	2854.75	7.38624e+08	-6.99013e+08	3.53625e+07	2.80677e+08	-2.5434e+08	1
1620		59439.2	61060	7.35696e+07	1620.8	5.76362e+08	-5.26544e+08	4.0574e+07	2.19017e+08	-1.87469e+08	1
1621		51387.8	52278.6	4.55923e+07	890.778	1.59187e+08	-1.37347e+08	2.55574e+07	6.04912e+07	-4.39595e+07	1
1622		54950.4	55916.4	4.60493e+07	965.97	1.94103e+08	-1.71806e+08	2.53997e+07	7.37592e+07	-5.73852e+07	1
1623		69529.8	71493.1	4.08013e+07	1963.33	2.21715e+08	-2.04666e+08	2.26268e+07	8.42517e+07	-7.06507e+07	1
1624		52079.6	53510.2	4.61568e+07	1430.58	2.68954e+08	-2.46549e+08	2.53263e+07	1.02202e+08	-8.59018e+07	1
1625		51982.6	54099.9	4.19913e+07	2117.29	3.81955e+08	-3.63715e+08	2.29963e+07	1.45143e+08	-1.31172e+08	1
1626		66110.5	67869.6	6.623e+07	1759.1	4.5359e+08	-4.11112e+08	3.65557e+07	1.72364e+08	-1.44834e+08	1
1627		50279.3	52344.5	4.73076e+07	2065.3	5.10933e+08	-4.87377e+08	2.63267e+07	1.94155e+08	-1.76854e+08	1
1628		82282.2	84455.9	4.34152e+07	2173.73	1.76475e+08	-1.56811e+08	2.38296e+07	6.70604e+07	-5.22565e+07	1
1629		83284.1	86280.3	5.15057e+07	2996.2	4.0043e+08	-3.72676e+08	2.90079e+07	1.52163e+08	-1.32181e+08	1
1630		67670.3	70445.7	6.20237e+07	2775.4	5.00271e+08	-4.61999e+08	3.45698e+07	1.90103e+08	-1.64559e+08	1
1631		72087.3	74787.6	7.08022e+07	2700.28	6.21964e+08	-5.74914e+08	3.91722e+07	2.36346e+08	-2.062e+08	1
1632		52712.1	54061.6	5.01142e+07	1349.54	2.91035e+08	-2.64673e+08	2.76272e+07	1.10593e+08	-9.19918e+07	1
1633		69552.2	71403.5	4.38797e+07	1851.38	2.3307e+08	-2.12942e+08	2.43731e+07	8.85667e+07	-7.32193e+07	1
1634		66382.5	68427.2	3.84235e+07	2044.69	2.43094e+08	-2.28422e+08	2.09777e+07	9.23757e+07	-8.04236e+07	1
1635		47859	48879.5	4.96885e+07	1020.53	2.6975e+08	-2.43814e+08	2.75116e+07	1.02505e+08	-8.40192e+07	1
1636		65618.8	68196.3	4.91432e+07	2577.44	4.17666e+08	-3.92274e+08	2.71826e+07	1.58713e+08	-1.40556e+08	1
1637		51537.2	52598.9	4.73638e+07	1061.66	2.07742e+08	-1.8413e+08	2.63343e+07	7.8942e+07	-6.16334e+07	1
1638		52942.4	53943.4	6.20153e+07	1001.04	3.10605e+08	-2.72341e+08	3.4272e+07	1.1803e+08	-9.27835e+07	1
1639		63316	65015.7	5.42393e+07	1699.63	3.00632e+08	-2.70144e+08	3.02048e+07	1.1424e+08	-9.30609e+07	1
1640		65362.7	67327.6	6.25698e+07	1964.9	4.65137e+08	-4.26319e+08	3.46674e+07	1.76752e+08	-1.5111e+08	1
1641		71075.1	72793	5.0502e+07	1717.88	2.46064e+08	-2.19314e+08	2.8328e+07	9.35045e+07	-7.42022e+07	1
1642		76486.7	79781.8	6.4503e+07	3295.11	5.61917e+08	-5.21166e+08	3.55732e+07	2.13529e+08	-1.86981e+08	1
1643		51982.7	53392.3	5.18571e+07	1409.55	2.99894e+08	-2.71788e+08	2.86848e+07	1.1396e+08	-9.43005e+07	1
1644		77066.3	80083.3	4.30421e+07	3016.93	3.05457e+08	-2.86167e+08	2.40902e+07	1.16074e+08	-1.01009e+08	1
1645		57582.2	59629.4	4.20057e+07	2047.18	3.92256e+08	-3.74002e+08	2.30653e+07	1.49057e+08	-1.35018e+08	1
1646		68838.4	70216.4	4.58389e+07	1378.05	2.00677e+08	-1.7859e+08	2.55436e+07	7.62573e+07	-5.97394e+07	1
1647		70078.4	73245.1	4.08088e+07	3166.75	4.20922e+08	-4.03865e+08	2.27602e+07	1.5995e+08	-1.46216e+08	1
1648		71665.7	74500.2	5.06158e+07	2834.46	5.48609e+08	-5.21745e+08	2.79108e+07	2.08471e+08	-1.89586e+08	1
1649		56053.7	58761.1	4.38517e+07	2707.4	4.76053e+08	-4.55953e+08	2.43229e+07	1.809e+08	-1.65603e+08	1
1650		58241.7	59592.7	4.70342e+07	1350.97	2.36366e+08	-2.13084e+08	2.57227e+07	8.98192e+07	-7.31222e+07	1
1651		52815.5	54535.1	6.37002e+07	1719.62	5.03987e+08	-4.64039e+08	3.5571e+07	1.91515e+08	-1.6497e+08	1
1652		61263	62567.2	4.17164e+07	1304.18	2.05942e+08	-1.87978e+08	2.37042e+07	7.82581e+07	-6.35796e+07	1
1653		66274.4	68810	4.71259e+07	2535.59	4.05363e+08	-3.81989e+08	2.59724e+07	1.54038e+08	-1.37091e+08	1
1654		59843.7	61900.2	4.33326e+07	2056.48	3.73823e+08	-3.54242e+08	2.37711e+07	1.42053e+08	-1.27307e+08	1
1655		63067.3	65406.1	3.97253e+07	2338.79	3.35783e+08	-3.1981e+08	2.20711e+07	1.27598e+08	-1.14552e+08	1
1656		53888.8	55668.1	6.02864e+07	1779.33	5.05059e+08	-4.68524e+08	3.35037e+07	1.91922e+08	-1.67444e+08	1
1657		60325.9	62241.3	4.40534e+07	1915.4	2.80433e+08	-2.60132e+08	2.4565e+07	1.06565e+08	-9.10253e+07	1
1658		80484.6	83664.3	4.74776e+07	3179.75	4.00156e+08	-3.7643e+08	2.63678e+07	1.52059e+08	-1.34717e+08	1
1659		59043.1	60043.6	4.85174e+07	1000.5	1.9274e+08	-1.67975e+08	2.71119e+07	7.32412e+07	-5.5155e+07	1
1660		57720	59670.9	5.37042e+07	1950.9	4.00752e+08	-3.70799e+08	2.9619e+07	1.52286e+08	-1.31692e+08	1
1661		54581.1	55670.8	4.97663e+07	1089.72	2.32783e+08	-2.06769e+08	2.80657e+07	8.84575e+07	-6.94175e+07	1
1662		62067.2	64152.8	4.18234e+07	2085.68	2.90306e+08	-2.72235e+08	2.33059e+07	1.10316e+08	-9.60362e+07	1
1663		52662.1	54543.4	4.36203e+07	1881.29	3.43211e+08	-3.23343e+08	2.41537e+07	1.3042e+08	-1.15292e+08	1
1664		64386.2	66540	4.51638e+07	2153.76	3.01735e+08	-2.80323e+08	2.48342e+07	1.14659e+08	-9.88507e+07	1
1665		57877.5	60151	6.14569e+07	2273.44	6.04333e+08	-5.66628e+08	3.41005e+07	2.29647e+08	-2.04572e+08	1
1666		50416.9	52359.5	4.47078e+07	1942.62	3.61103e+08	-3.40147e+08	2.5033e+07	1.37219e+08	-1.21212e+08	1
1667		57981.6	60601.8	5.75929e+07	2620.17	6.38147e+08	-6.04305e+08	3.22691e+07	2.42496e+08	-2.19252e+08	1
1668		56668.7	58642.5	6.12111e+07	1973.74	5.43346e+08	-5.05887e+08	3.37161e+07	2.06471e+08	-1.81781e+08	1
1669		51904.9	53055.6	4.58565e+07	1150.63	2.6414e+08	-2.42036e+08	2.53337e+07	1.00373e+08	-8.40653e+07	1
1670		54956.7	57021.1	6.23014e+07	2064.37	6.97206e+08	-6.58656e+08	3.46655e+07	2.64938e+08	-2.39298e+08	1
1671		65724.5	67873.8	7.02578e+07	2149.29	5.82927e+08	-5.36421e+08	3.90932e+07	2.21512e+08	-1.91445e+08	1
1672		51470	53371	4.62502e+07	1900.94	4.27237e+08	-4.04738e+08	2.56492e+07	1.6235e+08	-1.45726e+08	1
1673		55762	57087.5	6.99184e+07	1325.51	4.13674e+08	-3.67507e+08	3.85604e+07	1.57196e+08	-1.27661e+08	1
1674		62891.3	64988.4	6.99542e+07	2097.12	5.53706e+08	-5.07504e+08	3.90031e+07	2.10408e+08	-1.80431e+08	1
1675		49939.7	51561.3	4.60015e+07	1621.67	3.26845e+08	-3.04596e+08	2.55805e+07	1.24201e+08	-1.07646e+08	1
1676		56401.3	58026.1	4.62863e+07	1624.79	3.72276e+08	-3.49741e+08	2.57424e+07	1.41465e+08	-1.24748e+08	1
1677		66151.7	67980.3	4.38666e+07	1828.55	2.18768e+08	-1.98653e+08	2.46827e+07	8.31319e+07	-6.7475e+07	1
1678		61660.7	63458.4	5.39979e+07	1797.73	3.47693e+08	-3.17447e+08	2.97803e+07	1.32123e+08	-1.11369e+08	1
1679		74584.5	76428	4.61316e+07	1843.53	2.37755e+08	-2.15375e+08	2.54608e+07	9.03469e+07	-7.39118e+07	1
1680		76715.3	79879.1	4.17756e+07	3163.8	3.31082e+08	-3.13058e+08	2.31453e+07	1.25811e+08	-1.11691e+08	1
1681		75605.8	79067.8	4.30061e+07	3461.98	4.32886e+08	-4.13632e+08	2.38931e+07	1.64497e+08	-1.49629e+08	1
1682		66810.3	69187.1	5.29968e+07	2376.85	4.23771e+08	-3.94526e+08	2.93643e+07	1.61033e+08	-1.40694e+08	1
1683		62262.7	64721.8	4.40626e+07	2459.05	3.81053e+08	-3.60742e+08	2.44378e+07	1.448e+08	-1.29388e+08	1
1684		55569.6	57183.3	3.9824e+07	1613.68	2.52472e+08	-2.364e+08	2.19051e+07	9.59394e+07	-8.306e+07	1
1685		52239.5	53433.4	4.70362e+07	1193.91	2.43971e+08	-2.20687e+08	2.67875e+07	9.27091e+07	-7.49473e+07	1
1686		48599	49453.8	5.4719e+07	854.811	2.10605e+08	-1.79638e+08	3.05726e+07	8.00299e+07	-5.84829e+07	1
1687		53482.6	55345.7	4.6288e+07	1863.04	3.67258e+08	-3.44721e+08	2.53452e+07	1.39558e+08	-1.23238e+08	1
1688		58597.1	60502.1	5.53232e+07	1904.92	4.50326e+08	-4.18755e+08	3.00585e+07	1.71124e+08	-1.50091e+08	1
1689		55544.4	57655.9	4.29162e+07	2111.51	3.46545e+08	-3.27381e+08	2.38711e+07	1.31687e+08	-1.16842e+08	1
1690		53456.5	55024.4	5.48419e+07	1567.93	3.75057e+08	-3.43967e+08	3.03302e+07	1.42522e+08	-1.21217e+08	1
1691		57435.7	59598.3	5.41479e+07	2162.57	5.99239e+08	-5.68843e+08	2.97573e+07	2.27711e+08	-2.06979e+08	1
1692		57383.8	58658.6	5.10344e+07	1274.82	2.29416e+08	-2.02133e+08	2.84162e+07	8.71779e+07	-6.77874e+07	1
1693		48683.3	49992.7	5.80891e+07	1309.4	3.18421e+08	-2.84083e+08	3.19628e+07	1.21e+08	-9.80627e+07	1
1694		55075.2	56794.7	6.64667e+07	1719.59	5.68705e+08	-5.2599e+08	3.69011e+07	2.16108e+08	-1.88233e+08	1
1695		60366.2	62510.8	5.80094e+07	2144.62	4.88288e+08	-4.5403e+08	3.21511e+07	1.85549e+08	-1.62424e+08	1
1696		68175.3	70497.9	3.95912e+07	2322.57	2.78409e+08	-2.6257e+08	2.21447e+07	1.05795e+08	-9.26765e+07	1
1697		62011.7	63493.2	4.65813e+07	1481.51	2.31305e+08	-2.08475e+08	2.62916e+07	8.78957e+07	-7.06299e+07	1
1698		51146.7	52051.5	5.53039e+07	904.859	2.2336e+08	-1.91808e+08	3.05405e+07	8.48766e+07	-6.33619e+07	1
1699		54514.8	55988.5	4.57478e+07	1473.7	3.11841e+08	-2.89845e+08	2.51958e+07	1.185e+08	-1.0233e+08	1
1700		68273.4	71296.9	4.28931e+07	3023.43	4.06689e+08	-3.87547e+08	2.39888e+07	1.54542e+08	-1.39579e+08	1
1701		52893	53828.7	5.71656e+07	935.757	2.15904e+08	-1.8249e+08	3.18978e+07	8.20435e+07	-5.91714e+07	1
1702		56722.1	57836.4	4.67434e+07	1114.3	2.08542e+08	-1.8555e+08	2.60705e+07	7.9246e+07	-6.22012e+07	1
1703		64906.6	67212.8	6.92369e+07	2306.18	5.35882e+08	-4.90397e+08	3.80457e+07	2.03635e+08	-1.74615e+08	1
1704		52185	53666.2	5.40561e+07	1481.24	3.72882e+08	-3.42578e+08	2.98489e+07	1.41695e+08	-1.20872e+08	1
1705		53649.5	54232.3	5.5991e+07	582.829	1.34114e+08	-1.01875e+08	3.1022e+07	5.09634e+07	-2.89671e+07	1
1706		51889	53392.6	5.51372e+07	1503.56	4.10505e+08	-3.79119e+08	3.04378e+07	1.55992e+08	-1.3458e+08	1
1707		67834.3	70867.2	3.97018e+07	3032.9	3.89551e+08	-3.73601e+08	2.2157e+07	1.48029e+08	-1.34898e+08	1
1708		55931	57200.6	4.58606e+07	1269.59	2.08312e+08	-1.86203e+08	2.56423e+07	7.91585e+07	-6.25418e+07	1
1709		60695.5	62219.7	4.48228e+07	1524.29	2.51347e+08	-2.30276e+08	2.50264e+07	9.55117e+07	-7.9511e+07	1
1710		55339.2	56443.7	5.79908e+07	1104.48	2.33181e+08	-1.98942e+08	3.19651e+07	8.86088e+07	-6.56694e+07	1
1711		52832.1	54589.4	5.03682e+07	1757.38	4.41822e+08	-4.15205e+08	2.7881e+07	1.67892e+08	-1.49037e+08	1
1712		65547.7	68006	6.20962e+07	2458.27	4.93164e+08	-4.54819e+08	3.45414e+07	1.87402e+08	-1.61886e+08	1
1713		65092	69075.1	4.26126e+07	3983.05	5.32934e+08	-5.14073e+08	2.39359e+07	2.02515e+08	-1.87605e+08	1
1714		54051.3	55679.1	5.77962e+07	1627.76	3.93602e+08	-3.59558e+08	3.18766e+07	1.49569e+08	-1.26718e+08	1
1715		59736.1	61411.9	6.26739e+07	1675.85	4.29695e+08	-3.90773e+08	3.48516e+07	1.63284e+08	-1.37458e+08	1
1716		54949.4	57432.4	4.99696e+07	2483.04	5.75788e+08	-5.49571e+08	2.77902e+07	2.188e+08	-2.00035e+08	1
1717		52356.7	53571.9	6.10794e+07	1215.21	3.55139e+08	-3.17811e+08	3.35493e+07	1.34953e+08	-1.10429e+08	1
1718		70454.6	71685.5	5.365e+07	1230.86	2.00879e+08	-1.70981e+08	3.03479e+07	7.6334e+07	-5.50117e+07	1
1719		50331.7	51183.2	4.19468e+07	851.485	1.73482e+08	-1.55287e+08	2.30409e+07	6.59233e+07	-5.19082e+07	1
1720		50144.5	51671	5.84976e+07	1526.48	4.70721e+08	-4.35975e+08	3.2671e+07	1.78874e+08	-1.55229e+08	1
1721		56537.9	58986.6	4.61119e+07	2448.73	5.70354e+08	-5.47994e+08	2.57662e+07	2.16735e+08	-1.99994e+08	1
1722		56337.9	58452.2	6.17818e+07	2114.3	6.2605e+08	-5.8802e+08	3.40663e+07	2.37899e+08	-2.12859e+08	1
1723		52342.9	53722.2	5.25599e+07	1379.32	3.35214e+08	-3.06406e+08	2.8905e+07	1.27381e+08	-1.07502e+08	1
1724		61000.9	63251.4	4.4246e+07	2250.56	3.71191e+08	-3.50697e+08	2.45241e+07	1.41052e+08	-1.25554e+08	1
1725		76256.2	78132.5	4.31193e+07	1876.31	1.96439e+08	-1.77072e+08	2.40342e+07	7.46469e+07	-5.96384e+07	1
1726		49767.4	51557.5	4.01562e+07	1790.12	3.89165e+08	-3.7276e+08	2.22102e+07	1.47883e+08	-1.34698e+08	1
1727		47775.6	48872.1	5.2798e+07	1096.5	2.79889e+08	-2.50843e+08	2.97259e+07	1.06358e+08	-8.56575e+07	1
1728		60197.8	61837.5	4.64539e+07	1639.7	2.8e+08	-2.57298e+08	2.56754e+07	1.064e+08	-8.97504e+07	1
1729		54269.7	56578.8	5.01492e+07	2309.14	5.08492e+08	-4.82095e+08	2.82873e+07	1.93227e+08	-1.73965e+08	1
1730		60228.6	62109.5	4.82985e+07	1880.99	3.68267e+08	-3.4372e+08	2.65849e+07	1.39941e+08	-1.22382e+08	1
1731		52552.1	53834.3	4.58212e+07	1282.28	2.27856e+08	-2.05787e+08	2.5783e+07	8.65853e+07	-6.9828e+07	1
1732		59986.3	61517.5	4.6667e+07	1531.23	2.56355e+08	-2.33439e+08	2.58474e+07	9.74148e+07	-8.05931e+07	1
1733		65310.9	67156	5.86997e+07	1845.11	4.20894e+08	-3.85946e+08	3.27479e+07	1.5994e+08	-1.36217e+08	1
1734		55547.3	57286.4	4.35237e+07	1739.08	2.90863e+08	-2.71091e+08	2.40845e+07	1.10528e+08	-9.54691e+07	1
1735		58350.5	59559.7	5.4816e+07	1209.23	2.4812e+08	-2.17056e+08	3.03886e+07	9.42857e+07	-7.29228e+07	1
1736		80939.9	82881.4	5.55234e+07	1941.48	2.58549e+08	-2.26778e+08	3.1044e+07	9.82487e+07	-7.62304e+07	1
1737		59290.2	60951.3	4.25239e+07	1661.1	2.34569e+08	-2.15797e+08	2.38466e+07	8.91362e+07	-7.43153e+07	1
1738		57974.2	60042.2	6.34782e+07	2068.05	6.44589e+08	-6.04862e+08	3.52745e+07	2.44944e+08	-2.18695e+08	1
1739		86518.7	89537.8	5.53055e+07	3019.11	4.28567e+08	-3.97014e+08	3.08165e+07	1.62856e+08	-1.41065e+08	1
1740		69241.5	71873.4	7.17403e+07	2631.88	5.72175e+08	-5.24187e+08	3.96855e+07	2.17427e+08	-1.86767e+08	1
1741		58536.8	60102	7.25218e+07	1565.15	5.2015e+08	-4.7138e+08	4.04134e+07	1.97657e+08	-1.66269e+08	1
1742		53314.4	54568.1	5.44526e+07	1253.77	3.20463e+08	-2.89762e+08	2.9966e+07	1.21776e+08	-1.00836e+08	1
1743		56868.4	59594.2	4.44424e+07	2725.86	5.72761e+08	-5.52071e+08	2.45356e+07	2.17649e+08	-2.02139e+08	1
1744		59622.1	61737.8	4.97947e+07	2115.64	4.63584e+08	-4.37541e+08	2.77773e+07	1.76162e+08	-1.5741e+08	1
1745		66107.9	67984.9	6.62947e+07	1876.98	4.03024e+08	-3.60481e+08	3.69299e+07	1.53149e+08	-1.25245e+08	1
1746		71800.9	74506.6	4.9607e+07	2705.64	3.58571e+08	-3.32716e+08	2.73269e+07	1.36257e+08	-1.17956e+08	1
1747		57767.7	59016.6	4.38214e+07	1248.86	2.18857e+08	-1.98788e+08	2.46174e+07	8.31658e+07	-6.75741e+07	1
1748		58985.3	60380.8	4.36506e+07	1395.51	2.10941e+08	-1.91042e+08	2.43115e+07	8.01575e+07	-6.48717e+07	1
1749		60576.3	62436.5	5.30288e+07	1860.17	3.76814e+08	-3.47537e+08	2.95994e+07	1.43189e+08	-1.22616e+08	1
1750		68036.5	69641.4	4.17585e+07	1604.88	1.95449e+08	-1.77442e+08	2.34532e+07	7.42704e+07	-5.98429e+07	1
1751		55426.8	56548.4	4.55938e+07	1121.58	2.19845e+08	-1.98003e+08	2.50174e+07	8.3541e+07	-6.75493e+07	1
1752		53383.3	55560.3	4.21066e+07	2177	3.51867e+08	-3.33513e+08	2.35771e+07	1.3371e+08	-1.19158e+08	1
1753		48829.7	50007.6	4.58242e+07	1177.85	2.3203e+08	-2.09958e+08	2.56084e+07	8.81714e+07	-7.15888e+07	1
1754		50301.8	50978.1	5.43571e+07	676.33	1.98949e+08	-1.68344e+08	2.98308e+07	7.56006e+07	-5.47955e+07	1
1755		66443.1	70117.1	4.45092e+07	3674	4.76093e+08	-4.55335e+08	2.46918e+07	1.80915e+08	-1.65249e+08	1
1756		50683.3	52261.3	4.49888e+07	1578.02	3.74284e+08	-3.53047e+08	2.52689e+07	1.42228e+08	-1.25985e+08	1
1757		58743	60516.5	4.19736e+07	1773.52	2.49118e+08	-2.30896e+08	2.38125e+07	9.46649e+07	-7.98781e+07	1
1758		50310.3	51495	4.30002e+07	1184.7	2.22996e+08	-2.03748e+08	2.40039e+07	8.47387e+07	-6.97604e+07	1
1759		54263.6	55660	5.53385e+07	1396.46	3.60505e+08	-3.28918e+08	3.04171e+07	1.36992e+08	-1.156e+08	1
1760		56272.1	58473.6	4.80161e+07	2201.54	4.32385e+08	-4.0812e+08	2.6949e+07	1.64306e+08	-1.46383e+08	1
1761		57151.3	59227.5	3.89269e+07	2076.19	3.58765e+08	-3.4359e+08	2.14658e+07	1.36331e+08	-1.23891e+08	1
1762		77565.3	79957.8	4.16989e+07	2392.48	2.32457e+08	-2.1451e+08	2.33146e+07	8.83337e+07	-7.40448e+07	1
1763		50223.1	51737.8	4.16322e+07	1514.67	3.06883e+08	-2.89002e+08	2.31701e+07	1.16615e+08	-1.02471e+08	1
1764		71845.3	74251.3	4.40534e+07	2405.97	2.97079e+08	-2.76777e+08	2.43942e+07	1.1289e+08	-9.75214e+07	1
1765		61997.1	63973.9	5.47702e+07	1976.83	3.85829e+08	-3.54811e+08	3.05166e+07	1.46615e+08	-1.25124e+08	1
1766		55034.7	56776.9	4.22083e+07	1742.24	3.28949e+08	-3.10493e+08	2.35183e+07	1.25001e+08	-1.10508e+08	1
1767		64877	66988.6	4.91124e+07	2111.6	3.97598e+08	-3.72238e+08	2.71688e+07	1.51087e+08	-1.32944e+08	1
1768		55687.7	57002.6	4.21273e+07	1314.93	2.36282e+08	-2.17907e+08	2.35179e+07	8.97873e+07	-7.52951e+07	1
1769		63429.2	65149.9	5.43034e+07	1720.73	3.45155e+08	-3.14603e+08	3.02141e+07	1.31159e+08	-1.0997e+08	1
1770		62533.6	64642.6	4.56251e+07	2109.01	2.82194e+08	-2.60321e+08	2.53237e+07	1.07234e+08	-9.09359e+07	1
1771		76417.7	80074.9	4.19414e+07	3657.25	4.70242e+08	-4.52053e+08	2.33529e+07	1.78692e+08	-1.64365e+08	1
1772		58512.3	60658	5.06583e+07	2145.72	3.64444e+08	-3.37538e+08	2.80869e+07	1.38489e+08	-1.19428e+08	1
1773		52348.9	53850.1	5.25191e+07	1501.26	4.28489e+08	-3.99722e+08	2.87671e+07	1.62826e+08	-1.43085e+08	1
1774		59803.2	62155	4.90592e+07	2351.75	5.35982e+08	-5.10675e+08	2.73196e+07	2.03673e+08	-1.85379e+08	1
1775		55546.2	57708.9	4.12336e+07	2162.73	4.13633e+08	-3.96151e+08	2.24813e+07	1.57181e+08	-1.43725e+08	1
1776		54511.9	56512	5.68168e+07	2000.04	5.02522e+08	-4.69457e+08	3.14592e+07	1.90958e+08	-1.68525e+08	1
1777		62236.1	64405.3	3.88799e+07	2169.22	2.88427e+08	-2.73299e+08	2.15553e+07	1.09602e+08	-9.70725e+07	1
1778		69839.3	71463.1	5.54504e+07	1623.81	3.14526e+08	-2.82827e+08	3.06226e+07	1.1952e+08	-9.7923e+07	1
1779		53142.2	54202.1	4.82518e+07	1059.82	1.96464e+08	-1.71964e+08	2.71139e+07	7.46564e+07	-5.65683e+07	1
1780		57925.5	59611.3	5.92802e+07	1685.84	3.54337e+08	-3.18808e+08	3.26612e+07	1.34648e+08	-1.11012e+08	1
1781		53179.1	54768.7	4.95901e+07	1589.59	3.56947e+08	-3.31108e+08	2.74352e+07	1.3564e+08	-1.1723e+08	1
1782		51084.8	52423.1	4.44436e+07	1338.29	2.68472e+08	-2.4778e+08	2.47756e+07	1.02019e+08	-8.62695e+07	1
1783		74624.2	76814.1	4.82529e+07	2189.89	3.33835e+08	-3.09334e+08	2.66867e+07	1.26857e+08	-1.09196e+08	1
1784		54553	55918.4	4.16261e+07	1365.47	2.42218e+08	-2.24343e+08	2.29336e+07	9.20427e+07	-7.81348e+07	1
1785		53690.1	55433.5	5.27766e+07	1743.38	4.18147e+08	-3.89122e+08	2.89257e+07	1.58896e+08	-1.38996e+08	1
1786		56552.8	57677.6	5.93014e+07	1124.73	2.56994e+08	-2.21444e+08	3.27902e+07	9.76576e+07	-7.38932e+07	1
1787		76172.5	78404.2	4.5381e+07	2231.74	2.81402e+08	-2.59773e+08	2.5118e+07	1.06933e+08	-9.08405e+07	1
1788		54210.8	55798.9	5.0828e+07	1588.11	3.57867e+08	-3.3079e+08	2.80344e+07	1.35989e+08	-1.16981e+08	1
1789		54869.1	56672.9	4.00766e+07	1803.85	2.87849e+08	-2.71524e+08	2.2502e+07	1.09382e+08	-9.59061e+07	1
1790		67809.2	69092.7	5.73928e+07	1283.42	2.31313e+08	-1.97672e+08	3.18354e+07	8.78989e+07	-6.50891e+07	1
1791		55459.4	57298.8	4.74131e+07	1839.41	3.75866e+08	-3.52205e+08	2.65301e+07	1.42829e+08	-1.25325e+08	1
1792		59434.9	61536.9	6.19051e+07	2102.06	6.10798e+08	-5.72645e+08	3.46604e+07	2.32103e+08	-2.06469e+08	1
1793		55724	56322.6	6.19039e+07	598.584	1.51039e+08	-1.12887e+08	3.42536e+07	5.7395e+07	-3.21671e+07	1
1794		69473.1	70606.3	4.03422e+07	1133.16	1.04769e+08	-8.81791e+07	2.29011e+07	3.98124e+07	-2.5937e+07	1
1795		79097.6	81379.3	4.28242e+07	2281.63	2.39231e+08	-2.20159e+08	2.34273e+07	9.09079e+07	-7.65064e+07	1
1796		65756	67621.8	4.62574e+07	1865.77	2.70207e+08	-2.47702e+08	2.5861e+07	1.02679e+08	-8.58435e+07	1
1797		52363	53874.2	4.62124e+07	1511.23	3.15086e+08	-2.92625e+08	2.57052e+07	1.19733e+08	-1.03053e+08	1
1798		72240.9	74699.2	5.52331e+07	2458.32	4.04482e+08	-3.73001e+08	3.0559e+07	1.53703e+08	-1.3217e+08	1
1799		49133.1	50712.7	7.10967e+07	1579.59	5.75687e+08	-5.28342e+08	3.918e+07	2.18761e+08	-1.88607e+08	1
1800		49621.5	51113.1	3.91572e+07	1491.58	2.98266e+08	-2.8286e+08	2.18549e+07	1.13341e+08	-1.00512e+08	1
1801		54833.3	57237	5.52343e+07	2403.64	5.77117e+08	-5.45635e+08	3.0772e+07	2.19305e+08	-1.97558e+08	1
1802		66954.3	68246.3	4.75911e+07	1292.02	2.11158e+08	-1.87319e+08	2.63265e+07	8.024e+07	-6.29392e+07	1
1803		72259.8	74382.1	5.23308e+07	2122.28	3.83949e+08	-3.5537e+08	2.88505e+07	1.45901e+08	-1.26076e+08	1
1804		78513.1	81161	6.30889e+07	2647.94	5.08978e+08	-4.69641e+08	3.48019e+07	1.93412e+08	-1.67635e+08	1
1805		58786.1	60557.2	4.40659e+07	1771.15	3.17237e+08	-2.96923e+08	2.43989e+07	1.2055e+08	-1.05177e+08	1
1806		69648.1	72262.2	4.18329e+07	2614.09	3.11447e+08	-2.93366e+08	2.3218e+07	1.1835e+08	-1.04158e+08	1
1807		72468.3	74574.5	5.12124e+07	2106.18	3.04284e+08	-2.76823e+08	2.80546e+07	1.15628e+08	-9.65989e+07	1
1808		61530.7	63085.5	4.15378e+07	1554.78	2.52155e+08	-2.34369e+08	2.29924e+07	9.5819e+07	-8.18523e+07	1
1809		59445.9	61373	4.90079e+07	1927.13	4.21371e+08	-3.96115e+08	2.70671e+07	1.60121e+08	-1.4208e+08	1
1810		54235.4	55180.5	5.12407e+07	945.083	1.98589e+08	-1.71101e+08	2.83957e+07	7.5464e+07	-5.6094e+07	1
1811		78339.6	80433.7	4.74964e+07	2094.15	2.4828e+08	-2.24536e+08	2.65152e+07	9.43466e+07	-7.68571e+07	1
1812		66210.9	68673.3	4.10942e+07	2462.39	2.93253e+08	-2.7591e+08	2.25323e+07	1.11436e+08	-9.79294e+07	1
1813		55967.3	57944.6	5.16815e+07	1977.23	4.9923e+08	-4.713e+08	2.82975e+07	1.89707e+08	-1.70435e+08	1
1814		54018.7	55985	5.78981e+07	1966.31	5.28429e+08	-4.94283e+08	3.19088e+07	2.00803e+08	-1.7792e+08	1
1815		69251.1	70876.7	6.69407e+07	1625.57	3.69014e+08	-3.25825e+08	3.66481e+07	1.40225e+08	-1.12603e+08	1
1816		73674.1	75887.8	4.52133e+07	2213.7	2.15845e+08	-1.94383e+08	2.49184e+07	8.20211e+07	-6.61284e+07	1
1817		56409	58040.5	5.34631e+07	1631.49	4.01673e+08	-3.71962e+08	2.97402e+07	1.52636e+08	-1.31921e+08	1
1818		58424.5	59935	4.60585e+07	1510.49	3.02677e+08	-2.8037e+08	2.50904e+07	1.15017e+08	-9.89524e+07	1
1819		71652.6	73766.3	5.30266e+07	2113.73	3.358e+08	-3.06525e+08	2.9102e+07	1.27604e+08	-1.07528e+08	1
1820		77643.7	79658.9	4.15346e+07	2015.12	2.27904e+08	-2.10121e+08	2.32717e+07	8.66034e+07	-7.23575e+07	1
1821		53423.6	54916.2	4.5079e+07	1492.62	2.69792e+08	-2.48465e+08	2.53464e+07	1.02521e+08	-8.62001e+07	1
1822		65172.8	67594.9	3.99526e+07	2422.1	2.87966e+08	-2.71765e+08	2.24379e+07	1.09427e+08	-9.6015e+07	1
1823		66791.9	68916	4.38382e+07	2124.13	3.23035e+08	-3.02949e+08	2.49412e+07	1.22753e+08	-1.06838e+08	1
1824		54916.8	56621.7	6.3321e+07	1704.88	4.83668e+08	-4.44098e+08	3.49446e+07	1.83794e+08	-1.57875e+08	1
1825		52734	54405.4	6.57234e+07	1671.32	5.42e+08	-5.00029e+08	3.62707e+07	2.0596e+08	-1.78715e+08	1
1826		50758	51729.4	4.903e+07	971.442	2.26059e+08	-2.00781e+08	2.72179e+07	8.59023e+07	-6.77101e+07	1
1827		58724	60066.2	4.22564e+07	1342.16	2.36026e+08	-2.17521e+08	2.39635e+07	8.96898e+07	-7.4752e+07	1
1828		53458.3	55119	4.19596e+07	1660.73	2.81865e+08	-2.63657e+08	2.32639e+07	1.07109e+08	-9.28705e+07	1
1829		66873	68641.3	6.50397e+07	1768.35	3.86454e+08	-3.45166e+08	3.6159e+07	1.46852e+08	-1.19719e+08	1
1830		68202.1	69978.1	4.85132e+07	1775.98	2.54148e+08	-2.29387e+08	2.68353e+07	9.65764e+07	-7.87668e+07	1
1831		53797.3	55946.1	6.19843e+07	2148.77	6.10264e+08	-5.72032e+08	3.47352e+07	2.319e+08	-2.06191e+08	1
1832		70240.3	71988.4	4.06431e+07	1748.01	2.50071e+08	-2.3318e+08	2.23634e+07	9.5027e+07	-8.16893e+07	1
1833		52232	53760.5	4.55538e+07	1528.59	3.05918e+08	-2.84116e+08	2.49399e+07	1.16249e+08	-1.00334e+08	1
1834		68746.4	70707.6	4.15012e+07	1961.13	2.43347e+08	-2.25598e+08	2.29078e+07	9.24719e+07	-7.85897e+07	1
1835		64516.7	65853	4.0634e+07	1336.21	1.6501e+08	-1.48128e+08	2.28788e+07	6.27038e+07	-4.88507e+07	1
1836		54285.5	55903.3	4.39215e+07	1617.81	2.95457e+08	-2.75288e+08	2.44517e+07	1.12274e+08	-9.68478e+07	1
1837		59999.3	61044.5	5.65428e+07	1045.24	2.62329e+08	-2.29538e+08	3.1326e+07	9.96851e+07	-7.73847e+07	1
1838		49478.2	50826.1	4.82549e+07	1347.96	3.52546e+08	-3.28043e+08	2.68717e+07	1.33968e+08	-1.16122e+08	1
1839		59770.2	62247.4	6.04947e+07	2477.24	5.62643e+08	-5.259e+08	3.3675e+07	2.13804e+08	-1.89155e+08	1
1840		60829.8	62616.8	6.21613e+07	1787.02	4.03709e+08	-3.65299e+08	3.45069e+07	1.53409e+08	-1.27928e+08	1
1841		76407.4	78154.1	4.37337e+07	1746.71	2.16757e+08	-1.96775e+08	2.39433e+07	8.23677e+07	-6.74501e+07	1
1842		73618.4	76359.9	4.97192e+07	2741.55	4.29663e+08	-4.03696e+08	2.691e+07	1.63272e+08	-1.45388e+08	1
1843		78160.4	80381.2	4.44131e+07	2220.74	2.17874e+08	-1.97212e+08	2.47257e+07	8.2792e+07	-6.7092e+07	1
1844		64599.7	66794.1	4.70581e+07	2194.37	3.73044e+08	-3.49737e+08	2.62882e+07	1.41757e+08	-1.24494e+08	1
1845		51548.1	53648	6.51085e+07	2099.89	7.32328e+08	-6.90972e+08	3.62282e+07	2.78285e+08	-2.51082e+08	1
1846		58178	59770.6	4.10496e+07	1592.6	2.93342e+08	-2.76045e+08	2.26712e+07	1.1147e+08	-9.78247e+07	1
1847		52289.3	53885.7	5.00528e+07	1596.4	3.9874e+08	-3.72439e+08	2.74871e+07	1.51521e+08	-1.3306e+08	1
1848		73240.5	75996.5	4.46644e+07	2756.05	4.01459e+08	-3.80546e+08	2.4678e+07	1.52554e+08	-1.36902e+08	1
1849		74170.3	76487.2	7.04918e+07	2316.92	4.73025e+08	-4.26285e+08	3.88396e+07	1.7975e+08	-1.49936e+08	1
1850		51471.1	53075.7	4.51957e+07	1604.55	3.51267e+08	-3.29823e+08	2.52738e+07	1.33481e+08	-1.17233e+08	1
1851		52283.9	53528.1	3.97224e+07	1244.23	1.98802e+08	-1.82831e+08	2.20221e+07	7.55447e+07	-6.25483e+07	1
1852		54566.7	55764.5	6.9501e+07	1197.84	3.7671e+08	-3.30961e+08	3.82235e+07	1.4315e+08	-1.13952e+08	1
1853		53751.8	55029.7	4.54595e+07	1277.94	2.21407e+08	-1.997e+08	2.50785e+07	8.41348e+07	-6.8082e+07	1
1854		77307.7	80203.5	4.95971e+07	2895.76	3.76556e+08	-3.50711e+08	2.71741e+07	1.43091e+08	-1.24943e+08	1
1855		54701.7	56670.5	5.09364e+07	1968.86	4.21211e+08	-3.94026e+08	2.8316e+07	1.6006e+08	-1.4077e+08	1
1856		61780.1	63644.8	4.73005e+07	1864.77	3.57328e+08	-3.33779e+08	2.63073e+07	1.35785e+08	-1.18503e+08	1
1857		53061.4	54580.5	4.49171e+07	1519.15	3.4929e+08	-3.28125e+08	2.47099e+07	1.3273e+08	-1.17046e+08	1
1858		87630.5	90798.8	4.38676e+07	3168.3	3.59548e+08	-3.39432e+08	2.44164e+07	1.36628e+08	-1.21238e+08	1
1859		63729.4	65553.7	4.53729e+07	1824.27	2.80852e+08	-2.59231e+08	2.5026e+07	1.06724e+08	-9.07233e+07	1
1860		75834.2	78087.9	4.96004e+07	2253.73	3.45974e+08	-3.20125e+08	2.72186e+07	1.3147e+08	-1.13277e+08	1
1861		60162	61978.2	4.42819e+07	1816.21	2.83007e+08	-2.62477e+08	2.45506e+07	1.07543e+08	-9.20177e+07	1
1862		60380.8	61862.6	4.02261e+07	1481.88	2.24099e+08	-2.07625e+08	2.20179e+07	8.51576e+07	-7.21654e+07	1
1863		54468.1	55826.1	5.77769e+07	1358.06	3.27435e+08	-2.9341e+08	3.19193e+07	1.24425e+08	-1.01532e+08	1
1864		65499.6	66554.1	5.68555e+07	1054.51	1.73188e+08	-1.40084e+08	3.17629e+07	6.58113e+07	-4.30741e+07	1
1865		55938.4	57276.8	4.5575e+07	1338.43	2.50417e+08	-2.28594e+08	2.49468e+07	9.51584e+07	-7.92372e+07	1
1866		87568.7	91344.5	5.63195e+07	3775.89	4.27434e+08	-3.94867e+08	3.11384e+07	1.62425e+08	-1.40312e+08	1
1867		55722.9	57937.6	5.5055e+07	2214.72	5.01764e+08	-4.70461e+08	3.06824e+07	1.9067e+08	-1.69014e+08	1
1868		56580	57920	4.71845e+07	1339.96	2.87649e+08	-2.64217e+08	2.59975e+07	1.09307e+08	-9.2335e+07	1
1869		61160.1	62976.8	5.19754e+07	1816.74	3.84541e+08	-3.56317e+08	2.87097e+07	1.46125e+08	-1.26442e+08	1
1870		50649.5	52119.9	6.39766e+07	1470.49	6.11587e+08	-5.71363e+08	3.5344e+07	2.32403e+08	-2.06085e+08	1
1871		69002.6	71146.4	5.00672e+07	2143.77	3.57997e+08	-3.31682e+08	2.77349e+07	1.36039e+08	-1.1733e+08	1
1872		58300.6	60002.5	5.59444e+07	1701.96	3.51813e+08	-3.19621e+08	3.08799e+07	1.33689e+08	-1.11835e+08	1
1873		61150.7	62917.3	5.26788e+07	1766.6	3.595e+08	-3.30573e+08	2.87018e+07	1.3661e+08	-1.16934e+08	1
1874		76800	79079.5	7.32712e+07	2279.46	4.48838e+08	-3.99319e+08	4.08168e+07	1.70558e+08	-1.38767e+08	1
1875		59416.3	61052.8	4.28874e+07	1636.51	2.53199e+08	-2.34064e+08	2.3847e+07	9.62157e+07	-8.13944e+07	1
1876		49640.2	50731.4	4.14907e+07	1091.15	1.99493e+08	-1.81755e+08	2.29938e+07	7.58075e+07	-6.18394e+07	1
1877		68681	71444.5	7.21823e+07	2763.5	6.65977e+08	-6.17547e+08	3.98777e+07	2.53071e+08	-2.22219e+08	1
1878		66479.7	67750.6	5.06758e+07	1270.84	2.2433e+08	-1.97406e+08	2.82386e+07	8.52453e+07	-6.60325e+07	1
1879		58426	60479.5	4.71007e+07	2053.51	3.58848e+08	-3.35499e+08	2.64612e+07	1.36362e+08	-1.18927e+08	1
1880		84586.3	86330.8	4.84521e+07	1744.49	1.63002e+08	-1.38302e+08	2.70353e+07	6.19407e+07	-4.3931e+07	1
1881		67539.8	69337.4	4.80625e+07	1797.62	2.66642e+08	-2.42331e+08	2.64565e+07	1.01324e+08	-8.38932e+07	1
1882		61992.9	63659	4.71892e+07	1666.17	2.46724e+08	-2.23287e+08	2.60432e+07	9.37552e+07	-7.67376e+07	1
1883		57736.8	60397.9	5.51441e+07	2661.14	5.61941e+08	-5.30548e+08	3.11261e+07	2.13537e+08	-1.91437e+08	1
1884		54353.8	56139.2	4.01348e+07	1785.31	2.70128e+08	-2.53745e+08	2.22718e+07	1.02649e+08	-8.94027e+07	1
1885		52673.1	53945.3	4.21517e+07	1272.15	2.33994e+08	-2.15595e+08	2.34821e+07	8.89179e+07	-7.44615e+07	1
1886		52459.9	54410.7	5.49373e+07	1950.83	4.76067e+08	-4.44882e+08	3.03827e+07	1.80906e+08	-1.59549e+08	1
1887		74981.8	76725.6	4.3983e+07	1743.82	2.07887e+08	-1.87656e+08	2.45528e+07	7.8997e+07	-6.34699e+07	1
1888		80678.9	82859.5	4.1651e+07	2180.55	2.12145e+08	-1.94246e+08	2.30064e+07	8.06151e+07	-6.66344e+07	1
1889		70648	73412.3	6.40363e+07	2764.27	6.48287e+08	-6.08002e+08	3.60748e+07	2.46349e+08	-2.193e+08	1
1890		81364.6	84064.1	6.4145e+07	2699.49	4.82922e+08	-4.42528e+08	3.56019e+07	1.8351e+08	-1.56934e+08	1
1891		50748.3	52471.2	5.34296e+07	1722.85	4.09724e+08	-3.80046e+08	2.93695e+07	1.55695e+08	-1.35351e+08	1
1892		54243.3	55612.8	5.68683e+07	1369.41	3.35956e+08	-3.0284e+08	3.1222e+07	1.27663e+08	-1.05467e+08	1
1893		60407.6	62050.7	5.04669e+07	1643.12	3.49888e+08	-3.23173e+08	2.84638e+07	1.32958e+08	-1.13519e+08	1
1894		79567.5	82791	6.95436e+07	3223.53	6.10293e+08	-5.64501e+08	3.83332e+07	2.31911e+08	-2.02604e+08	1
1895		49958.3	51545.2	5.39879e+07	1586.85	3.8481e+08	-3.54574e+08	3.0443e+07	1.46228e+08	-1.24811e+08	1
1896		54874.5	56136	4.2501e+07	1261.51	2.11537e+08	-1.92787e+08	2.37134e+07	8.03839e+07	-6.56962e+07	1
1897		68492.6	71285.5	5.56114e+07	2792.94	4.27016e+08	-3.95157e+08	3.09285e+07	1.62266e+08	-1.40363e+08	1
1898		58944.6	60628	5.42108e+07	1683.44	4.05164e+08	-3.74705e+08	2.97797e+07	1.53962e+08	-1.33208e+08	1
1899		64872.7	66950.6	5.8634e+07	2077.89	4.88801e+08	-4.53919e+08	3.25896e+07	1.85745e+08	-1.62181e+08	1
1900		55997.4	57729.6	6.20343e+07	1732.24	4.26731e+08	-3.88449e+08	3.4467e+07	1.62158e+08	-1.36717e+08	1
1901		63976.2	66322.1	5.87275e+07	2345.83	4.66417e+08	-4.31441e+08	3.25207e+07	1.77238e+08	-1.53743e+08	1
1902		53496	54749.6	5.88279e+07	1253.59	3.23235e+08	-2.88159e+08	3.25768e+07	1.22829e+08	-9.92781e+07	1
1903		56380.5	58232.2	4.61448e+07	1851.74	3.82949e+08	-3.60556e+08	2.57538e+07	1.4552e+08	-1.28792e+08	1
1904		67353.6	69442.6	6.6452e+07	2089.01	5.71308e+08	-5.28608e+08	3.74303e+07	2.17097e+08	-1.88693e+08	1
1905		56344.2	58303.4	5.35461e+07	1959.17	4.61869e+08	-4.32075e+08	2.96918e+07	1.7551e+08	-1.54844e+08	1
1906		56299.5	58230.9	6.96885e+07	1931.34	6.58621e+08	-6.12684e+08	3.87876e+07	2.50276e+08	-2.20514e+08	1
1907		54730.9	56699.4	5.14663e+07	1968.45	4.56043e+08	-4.28329e+08	2.86889e+07	1.73296e+08	-1.53633e+08	1
1908		50998.3	52693.5	4.49995e+07	1695.19	3.62294e+08	-3.41047e+08	2.4531e+07	1.37672e+08	-1.22167e+08	1
1909		53535.3	55308.7	4.34746e+07	1773.45	3.22197e+08	-3.02474e+08	2.40894e+07	1.22435e+08	-1.07371e+08	1
1910		68132.5	69945.1	4.71778e+07	1812.6	2.51912e+08	-2.28486e+08	2.57564e+07	9.57267e+07	-7.8996e+07	1
1911		53536.8	54895.5	4.43315e+07	1358.76	2.74031e+08	-2.53451e+08	2.47681e+07	1.04132e+08	-8.83894e+07	1
1912		57639.8	59192.7	4.88915e+07	1552.83	2.31001e+08	-2.05861e+08	2.67422e+07	8.77802e+07	-7.00637e+07	1
1913		61933.6	63220.9	4.77856e+07	1287.31	2.2174e+08	-1.97706e+08	2.65568e+07	8.42611e+07	-6.67299e+07	1
1914		60893.7	63300	4.58243e+07	2406.35	4.17377e+08	-3.95304e+08	2.51949e+07	1.58603e+08	-1.42434e+08	1
1915		70169.6	73061.9	5.76852e+07	2892.26	4.93672e+08	-4.59739e+08	3.20291e+07	1.87596e+08	-1.64592e+08	1
1916		67386	69241.2	4.68268e+07	1855.17	3.03096e+08	-2.80021e+08	2.62259e+07	1.15177e+08	-9.79764e+07	1
1917		56064.4	58001.6	4.67647e+07	1937.25	3.41862e+08	-3.18849e+08	2.58449e+07	1.29908e+08	-1.13088e+08	1
1918		58236.2	60685.4	5.22477e+07	2449.18	4.86513e+08	-4.58017e+08	2.90738e+07	1.84875e+08	-1.64827e+08	1
1919		57583.1	59494.6	4.52529e+07	1911.56	3.46004e+08	-3.24503e+08	2.5237e+07	1.31481e+08	-1.1527e+08	1
1920		68339.3	71337.3	5.64792e+07	2998	6.10247e+08	-5.7752e+08	3.12501e+07	2.31894e+08	-2.0967e+08	1
1921		67509	69863	4.45895e+07	2354.02	3.64736e+08	-3.43898e+08	2.48841e+07	1.386e+08	-1.22741e+08	1
1922		80002.7	82216.1	4.19447e+07	2213.35	2.57656e+08	-2.39463e+08	2.3333e+07	9.79093e+07	-8.3602e+07	1
1923		64989.4	67124.4	5.99466e+07	2135.02	5.15433e+08	-4.79238e+08	3.34202e+07	1.95865e+08	-1.7147e+08	1
1924		58592	60585.1	5.94217e+07	1993.13	5.91244e+08	-5.55574e+08	3.3442e+07	2.24673e+08	-2.00256e+08	1
1925		60519.7	62376.6	4.32912e+07	1856.9	3.01382e+08	-2.81842e+08	2.41147e+07	1.14525e+08	-9.9436e+07	1
1926		58364.6	61359.5	4.3929e+07	2994.95	5.49597e+08	-5.2942e+08	2.42965e+07	2.08847e+08	-1.93576e+08	1
1927		56006.4	57226.5	4.95894e+07	1220.11	2.22618e+08	-1.96781e+08	2.7293e+07	8.45949e+07	-6.63276e+07	1
1928		52926.7	54316.6	5.43823e+07	1389.9	3.87663e+08	-3.57033e+08	3.00672e+07	1.47312e+08	-1.26271e+08	1
1929		56879.3	58432.7	4.5652e+07	1553.45	2.84201e+08	-2.62301e+08	2.56076e+07	1.07996e+08	-9.14145e+07	1
1930		56444.5	58305.1	4.35826e+07	1860.65	3.26924e+08	-3.07093e+08	2.42992e+07	1.24231e+08	-1.08958e+08	1
1931		78441.7	80820.3	4.48282e+07	2378.58	3.04975e+08	-2.83899e+08	2.52629e+07	1.15891e+08	-9.96533e+07	1
1932		52862.7	54100.8	4.48726e+07	1238.14	2.14111e+08	-1.9299e+08	2.53246e+07	8.1362e+07	-6.50631e+07	1
1933		48866.4	49853.7	4.10947e+07	987.369	1.84188e+08	-1.66845e+08	2.31676e+07	6.99914e+07	-5.58495e+07	1
1934		52249.8	53941.5	4.35827e+07	1691.65	3.45042e+08	-3.25212e+08	2.40846e+07	1.31116e+08	-1.16057e+08	1
1935		63626.2	65717.7	4.56269e+07	2091.51	3.19729e+08	-2.97854e+08	2.52143e+07	1.21497e+08	-1.05308e+08	1
1936		73917.5	76387.6	4.31434e+07	2470.14	2.73913e+08	-2.54522e+08	2.39922e+07	1.04087e+08	-8.91206e+07	1
1937		73125.4	76288.5	7.07376e+07	3163.09	7.42974e+08	-6.95988e+08	3.93914e+07	2.8233e+08	-2.51965e+08	1
1938		53386.6	54093.8	4.09259e+07	707.227	1.21971e+08	-1.04797e+08	2.25296e+07	4.6349e+07	-3.2845e+07	1
1939		66254.5	69125.5	4.17065e+07	2871.05	3.5568e+08	-3.37725e+08	2.31673e+07	1.35158e+08	-1.21017e+08	1
1940		52423.3	54454.7	4.93658e+07	2031.34	4.70274e+08	-4.4466e+08	2.69907e+07	1.78704e+08	-1.60739e+08	1
1941		66672.3	69513.2	4.25751e+07	2840.83	4.0464e+08	-3.85817e+08	2.36974e+07	1.53763e+08	-1.39091e+08	1
1942		84211	87489.8	4.09167e+07	3278.83	2.84594e+08	-2.67429e+08	2.26103e+07	1.08146e+08	-9.45612e+07	1
1943		80332.8	82803	4.97919e+07	2470.27	3.3224e+08	-3.062e+08	2.76103e+07	1.26251e+08	-1.07667e+08	1
1944		60512.7	62480.9	5.50894e+07	1968.16	5.01912e+08	-4.70574e+08	3.07318e+07	1.90727e+08	-1.6902e+08	1
1945		65084	66997.9	4.22162e+07	1913.88	3.24696e+08	-3.06232e+08	2.34894e+07	1.23384e+08	-1.08921e+08	1
1946		55513.9	56641.7	4.49703e+07	1127.87	1.73406e+08	-1.52187e+08	2.46669e+07	6.58943e+07	-5.02531e+07	1
1947		58480.8	60622.7	4.24915e+07	2141.98	3.4485e+08	-3.2611e+08	2.36667e+07	1.31043e+08	-1.16402e+08	1
1948		57381.5	59017.6	4.2554e+07	1636.12	3.1895e+08	-3.00147e+08	2.36698e+07	1.21201e+08	-1.06557e+08	1
1949		60309.3	62130	5.35568e+07	1820.67	3.5096e+08	-3.21155e+08	2.95333e+07	1.33365e+08	-1.12857e+08	1
1950		73507.8	77502.7	4.25445e+07	3994.92	4.57435e+08	-4.38642e+08	2.36669e+07	1.73825e+08	-1.59184e+08	1
1951		57480.4	58727.9	3.90227e+07	1247.47	1.76074e+08	-1.60803e+08	2.14101e+07	6.69081e+07	-5.45237e+07	1
1952		54161.2	55452.5	6.45393e+07	1291.4	4.6896e+08	-4.28173e+08	3.59677e+07	1.78205e+08	-1.51263e+08	1
1953		54062.2	55555.7	4.31694e+07	1493.56	2.86758e+08	-2.6734e+08	2.43261e+07	1.08968e+08	-9.36675e+07	1
1954		78461.2	81911.5	4.14759e+07	3450.28	3.50573e+08	-3.32849e+08	2.32244e+07	1.33218e+08	-1.19019e+08	1
1955		56948.1	58554.9	6.60358e+07	1606.76	5.13928e+08	-4.71644e+08	3.64824e+07	1.95293e+08	-1.67836e+08	1
1956		51764.8	53431.6	4.69454e+07	1666.85	3.48839e+08	-3.25646e+08	2.58734e+07	1.32559e+08	-1.15711e+08	1
1957		66352.3	68445.6	4.18685e+07	2093.35	2.17736e+08	-1.9962e+08	2.29526e+07	8.27398e+07	-6.88128e+07	1
1958		69490.9	71823.5	4.16878e+07	2332.62	2.56554e+08	-2.38618e+08	2.31321e+07	9.74905e+07	-8.33841e+07	1
1959		52203.3	53603.9	5.48907e+07	1400.59	4.16144e+08	-3.85005e+08	3.04183e+07	1.58135e+08	-1.36742e+08	1
1960		60518.5	62745.3	4.62575e+07	2226.85	4.20609e+08	-3.98104e+08	2.52545e+07	1.59832e+08	-1.43603e+08	1
1961		48648.1	49751	4.04218e+07	1102.97	1.92009e+08	-1.75339e+08	2.26417e+07	7.29634e+07	-5.93474e+07	1
1962		60413.9	61838.5	6.385e+07	1424.65	3.78493e+08	-3.38395e+08	3.58153e+07	1.43827e+08	-1.17038e+08	1
1963		49190.9	50375.1	5.97941e+07	1184.19	3.43497e+08	-3.07455e+08	3.33677e+07	1.30529e+08	-1.06187e+08	1
1964		76218	78670.4	5.09054e+07	2452.37	3.82776e+08	-3.55622e+08	2.79058e+07	1.45455e+08	-1.26575e+08	1
1965		58075.6	59619.8	4.85597e+07	1544.18	3.15082e+08	-2.90274e+08	2.66243e+07	1.19731e+08	-1.02133e+08	1
1966		71867.1	74374.6	6.10887e+07	2507.44	5.32147e+08	-4.94811e+08	3.41895e+07	2.02216e+08	-1.77052e+08	1
1967		73912.9	76341.2	3.8711e+07	2428.22	1.99019e+08	-1.8406e+08	2.1538e+07	7.56273e+07	-6.3115e+07	1
1968		53767.9	55138.5	3.8991e+07	1370.6	2.15967e+08	-2.00727e+08	2.14879e+07	8.20673e+07	-6.96052e+07	1
1969		51581.6	53146.3	4.54172e+07	1564.68	3.09283e+08	-2.87617e+08	2.51297e+07	1.17527e+08	-1.01423e+08	1
1970		77453	78867.4	5.17937e+07	1414.36	2.03753e+08	-1.75711e+08	2.88353e+07	7.7426e+07	-5.76164e+07	1
1971		65466.2	68083.3	5.20276e+07	2617.09	4.60724e+08	-4.32449e+08	2.86985e+07	1.75075e+08	-1.55402e+08	1
1972		64980.6	67228.8	6.36558e+07	2248.18	6.4107e+08	-6.01166e+08	3.54323e+07	2.43607e+08	-2.172e+08	1
1973		82532.7	86580.3	5.75155e+07	4047.61	5.48377e+08	-5.14613e+08	3.21728e+07	2.08383e+08	-1.85236e+08	1
1974		52007.4	53655.7	4.70897e+07	1648.26	3.65103e+08	-3.41766e+08	2.61188e+07	1.38739e+08	-1.21646e+08	1
1975		53982.5	55352.9	5.19356e+07	1370.42	4.02931e+08	-3.74748e+08	2.8482e+07	1.53114e+08	-1.33658e+08	1
1976		64402.9	66281	5.19189e+07	1878.1	3.2422e+08	-2.96053e+08	2.87999e+07	1.23203e+08	-1.03429e+08	1
1977		51288.6	52728.7	5.74005e+07	1440.1	4.36961e+08	-4.03312e+08	3.19325e+07	1.66045e+08	-1.43138e+08	1
1978		52869.5	54546.4	4.27699e+07	1676.92	3.06664e+08	-2.87646e+08	2.31968e+07	1.16532e+08	-1.02361e+08	1
1979		77191.3	78897.9	3.8705e+07	1706.58	1.28896e+08	-1.13943e+08	2.14507e+07	4.89804e+07	-3.65554e+07	1
1980		58219.9	59716	5.87182e+07	1496.12	4.01266e+08	-3.663e+08	3.23664e+07	1.52481e+08	-1.2914e+08	1
1981		68998.1	70779.8	4.46271e+07	1781.67	2.27256e+08	-2.06381e+08	2.47732e+07	8.63572e+07	-7.06098e+07	1
1982		67129.3	69539.8	5.82348e+07	2410.56	5.07143e+08	-4.7266e+08	3.21473e+07	1.92714e+08	-1.69593e+08	1
1983		55474.3	57182.9	4.40693e+07	1708.54	3.29657e+08	-3.0934e+08	2.47343e+07	1.2527e+08	-1.09561e+08	1
1984		80332.7	82927.9	5.5248e+07	2595.2	4.39657e+08	-4.08161e+08	3.02292e+07	1.6707e+08	-1.45866e+08	1
1985		72550.4	75458.4	5.03756e+07	2907.98	4.06758e+08	-3.80134e+08	2.79278e+07	1.54568e+08	-1.35666e+08	1
1986		73851.2	76666.9	4.38792e+07	2815.71	3.13933e+08	-2.93806e+08	2.41731e+07	1.19295e+08	-1.04147e+08	1
1987		83629.3	86123.6	4.02873e+07	2494.23	2.50526e+08	-2.33991e+08	2.2262e+07	9.52e+07	-8.19637e+07	1
1988		55009.8	56259.9	5.34393e+07	1250.06	2.79635e+08	-2.49948e+08	2.9582e+07	1.06261e+08	-8.5705e+07	1
1989		59692	61033.7	4.80198e+07	1341.75	2.21529e+08	-1.97261e+08	2.70472e+07	8.4181e+07	-6.61594e+07	1
1990		78227.6	80736.5	4.42004e+07	2508.94	2.83334e+08	-2.62885e+08	2.45263e+07	1.07667e+08	-9.21663e+07	1
1991		61879.7	63923.9	5.26264e+07	2044.18	3.9974e+08	-3.70866e+08	2.87097e+07	1.51901e+08	-1.32217e+08	1
1992		51460.5	52906.4	6.46599e+07	1445.92	4.70172e+08	-4.29264e+08	3.54949e+07	1.78666e+08	-1.52196e+08	1
1993		59731.3	61666.3	5.12671e+07	1935.05	4.09481e+08	-3.81966e+08	2.81407e+07	1.55603e+08	-1.36488e+08	1
1994		58844	60896	4.37618e+07	2051.99	3.12215e+08	-2.92205e+08	2.41663e+07	1.18642e+08	-1.03501e+08	1
1995		55055.2	56645.1	4.4611e+07	1589.9	3.31269e+08	-3.1041e+08	2.44088e+07	1.25882e+08	-1.10499e+08	1
[truncated: 8,027 more rows]
